# Supplementary material for: Ipsilateral internal carotid artery web and acute ischemic stroke: A cohort study, systematic review and meta-analysis
Source: PLoS One. 2021 Sep 17;16(9):e0257697. doi: 10.1371/journal.pone.0257697 (PMC8448368; doi:10.1371/journal.pone.0257697)
Supplement: S1 Dataset — (XLSX) [file pone.0257697.s005.xlsx]

## Sheet: Cohort Study
id	age	sex	race	ethnicity	htn	hld	dm	cad	af	smoking	nihss	dischargemrs	lvo	tpa	mt	ipsilateralweb	contralateralweb	ipsilateralspl	contralateralspl	bilateralspl	mimic	sideofstroke	subtype	cryptogenicsubtype	esus	miscsubtype
1	73	1	0	0							23			1	1	0	0	1	0	0	0	2	1		0
2	73	0	0	0							20			0	1	0	0	0	0	0	0	1	4	1	1
3	89	1	0	0							19			0	1	0	0	0	0	0	0	2	1		0
4	55	1	0	0	1	0	0	0	0	1	20			1	1	0	0	0	0	0	0	1	2		0
5	66	1	0	0							18	4		1	1	0	0	0	0	0	0	3	4	1	1
6	69	0	0	0							17			1	1	0	0	0	0	0	0	2	1		0
7	>89	0	0	0							12			1	1	0	0	0	0	0	0	1	1		0
8	>89	0	0	0					1		16			0	1	0	0	0	0	0	0	1	1		0
9	86	1	0	0							22			0	1	0	0	0	0	0	0	2	1		0
10	84	0	0	0							18			1	1	0	0	0	0	0	0	1	1		0
11	67	1	0	0							13			1	1	0	0	0	0	0	0	1	2		0
12	84	0	0	0							22			1	1	0	0	0	0	0	0	3	1		0
13	51	1	0	0							18	4		1	1	0	0	0	0	0	0	2	2		0
14	61	1	1	0							13			0	1	0	0	0	0	0	0	2	4	1	1
15	65	1	3	1							16	5		1	1	0	0	0	0	0	0	1	4	1	1
16	74	1	3	1							19			1	1	0	0	0	0	0	0	2	1		0
17	76	0	1	0	1	1	0	0	1	0	21			1	1	0	0	0	0	0	0	3	1		0
18	87	0	0	0	0	0	1	0	1	0	8	5		0	1	0	0	0	0	0	0	2	1		0
19	54	0	0	0	0	0	0	0	0	1	20		1	1	1	0	0	0	0	0	0	1	4	1	1
20	59	1	1	0							18			1	1	0	0	0	0	0	0	2	4	1	1
21	60	1	0	0							21	0		1	1	0	0	0	0	0	0	2	2		0
22	68	1	0	0							10			1	1	0	0	0	0	0	0	2	1		0
23	55	1	0	0							19			1	1	0	0	0	0	0	0	1	4	1	1
24	34	0	0	0							13			1	1	0	0	0	0	0	0	1	5		0	2
25	82	1	0	0							21	6		0	1	0	0	0	0	0	0	2	1		0
26	72	0	0	0							20			1	1	0	0	0	0	0	0	2	1		0
27	83	0	0	0							17			1	1	0	0	0	0	0	0	1	1		0
28	69	0	0	0							11			1	1	0	0	0	0	0	0	2	2		0
29	72	0	0	0							19			0	1	0	0	0	0	0	0	1	1		0
30	78	0	1	0							23	0		1	1	0	0	0	0	0	0	2	1		0
31	87	0	0	0							12	4		1	1	0	0	0	0	0	0	1	1		0
32	73	1	0	0							22	3		1	1	0	0	0	0	0	0	1	4	3	0
33	84	0	0	0					1		18			1	1	0	0	0	0	0	0	3	1		0
34	54	0	0	0							24	3		1	1	0	0	0	0	0	0	2	2		0
35	80	0	0	0	1	1	1	1			21	6	1	1	1	0	0	0	0	0	0	1	1		0
36	82	1	0	0							20			1	1	0	0	0	0	0	0	2	4	1	1
37	65	0	0	0							10			1	1	0	0	0	0	0	0	2	5		0	1
38	82	1	0	0							13			1	1	0	0	0	0	0	0	1	4	1	1
39	76	1	0	0							8		1	1	1	0	0	0	0	0	1	2	1		0
40	87	1	0	0							15			0	1	0	0	0	0	0	0	2	1		0
41	47	0	0	0							11			1	1	0	1	0	0	0	0	1	4	4	0
42	79	0	0	2							13			1	0	0	0	0	0	0	0	3	1		0
43	85	1	0	0							18		1	1	0	0	0	0	0	0	0	1	1		0
44	81	0	0	0							19	4	1	0	1	0	0	0	0	0	0	1	1		0
45	80	1	0	0							13	4	1	0	1	0	0	0	0	0	0	1	4	1	1
46	37	0	1	0							23	2	1	1	1	0	0	0	0	0	1	2	5	1	1
47	74	1	0	0							17	5	1	0	1	0	0	0	0	0	0	2	2		0
48	70	1	0	0							4	3		1	0	0	0	0	0	0	0	2	3		0
49	>89	1	0	0							13		0	1	0	0	0	0	0	0	1	1	4	1	1
50	84	1	0	0	1	0	0	0	1		14	3	1	0	1	0	0	0	0	0	0	2	1		0
51	75	1	1	0	1	1					14		1	1	0	0	0	0	0	0	0	2	4	1	1
52	>89	0	0	0							9		0	1	0	0	0	0	0	0	0	1	1		0
53	83	1	0	0	1						27		1	1	0	0	0	0	0	0	0	2	1		0
54	59	1	0	0							10		0	1	0	0	0	0	0	0	0	2	1		0
55	77	0	0	0		1			1		7	4	1	1	1	0	0	0	0	0	0	1	1		0
56	69	1	0	0	1	1	1	1	0		13	3	1	1	1	0	0	0	0	0	0	1	1		0
57	86	0	0	0							11		0	1	0	0	0	0	0	0	0	2	1		0
58	57	1	0	0							12		0	1	0	0	0	0	0	0	0	1	1		0
59	76	1	0	0							27		0	1	0	0	0	0	0	0	0	1	1		0
60	70	1	2	0	1	1	0	0	0	0	1		0	1	0	0	0	0	0	0	0	1	2		0
61	47	1	4	2							16	0	1	1	0	0	0	0	0	0	0	1	2		0
62	>89	0	1	0	1	0	0	0	1		17	3	1	1	1	0	0	0	0	0	0	2	1		0
63	42	1	0	0							14	2	1	1	1	0	0	0	0	0	0	1	5		0	1
64	>89	1	0	0	1	1	1	1	1		22	5	1	1	1	0	0	0	0	0	0	1	1		0
65	59	1	4	0	1	1	1	1	0		16	3	1	0	1	0	0	0	0	0	0	2	1		0
66	70	0	0	0	1	0	1	0	0		12	3	1	1	1	0	0	0	0	0	0	2	2		0
67	57	1	0	0	1	1					17	4	1	0	0	0	0	0	0	0	0	1	2		0
68	68	0	0	0							5		0	1	0	0	0	0	0	0	0	2	4	1	1
69	78	1	0	0							7			1	0	0	0	0	0	0	0	1	2		0
70	48	0	0	0							2			1	0	0	0	0	0	0	0	1	5		0	4
71	79	1	1	1							19		0	1	0	0	0	0	0	0	0	3	4	1	1
72	43	0	3	1							4			1	0	0	0	0	0	0	0	1	5		0	3
73	>89	0	0	0	1	0	0	1	1	0	5	3	1	0	0	0	0	0	0	0	0	2	1		0
74	58	1	0	0							20		0	1	0	0	0	0	0	0	0	2	2		0
75	>89	1	0	0							27		0	1	0	0	0	0	0	0	0	2	4	1	1
76	63	1	0	0							4			1	0	0	0	0	0	0	0	2	4	1	1
77	89	1	0	0	1	0	0	0	1		23	5	1	1	1	0	0	0	0	0	0	1	1		0
78	61	0	0	1	0	0	1	0	0		15	4	1	1	1	0	1	0	0	0	0	1	4	1	1
79	62	1	0	0	1						9	0	1	1	0	0	0	0	0	0	0	1	2		0
80	>89	1	0	0	1				1		23		1	1	0	0	0	0	0	0	0	1	1		0
81	23	0	3	1	0	0	0	0	0	1	19	1	1	1	1	0	0	0	0	0	0	2	1		0
82	74	0	3	1	1	1	1	1	1		18	0	1	1	1	0	0	1	0	0	0	1	1		0
83	67	1	0	0	0	0	0	0	1		15	6	1	0	1	0	0	0	0	0	0	2	1		0
84	62	1	0	0							7		0	1	0	0	0	0	0	0	0	2	1		0
85	>89	0	0	0	1	1	0	1	0		22	5	1	1	1	0	0	0	0	0	0	2	1		0
86	54	1	1	0							6			1	0	0	0	0	0	0	0	1	2		0
87	>89	0	0	0							16		0	1	0	0	0	0	0	0	0	1	1		0
88	66	0	0	0	1						6	1	1	1	1	0	0	0	0	0	0	2	1		0
89	89	1	0	0	1	1	0	1	1		20	5	1	1	1	0	0	0	0	0	0	1	1		0
90	81	0	0	0	1	1	0	0	1	0	18		0	1	0	0	0	0	0	0	0	2	2		0
91	54	0	0	0							3		0	1	0	0	0	0	0	0	0	2	4	1	1
92	88	0	0	0	1	1	0	0	1		32	5	1	1	1	0	0	0	0	0	0	2	1		0
93	88	0	0	0							13	3	1	0	1	0	0	0	0	0	0	P	1		0
94	58	0	0	0							10		0	1	0	0	0	0	0	0	0	1	4	1	1
95	>89	0	0	0	1	0	0	1	1		19	6	1	1	1	0	0	0	0	0	0	1	4	2	0
96	83	1	0	0							7		0	1	0	0	0	0	0	0	0	1	4	1	1
97	72	1	0	0	1	0	1	0	1		20	3	1	1	1	0	0	0	0	0	0	1	1		0
98	82	0	0	0	1	1	0	0	1		14	5	1	0	1	0	0	0	0	0	0	1	1		0
99	82	0	0	0	1	1	1	1	0		30	5	1	1	1	0	0	0	0	0	0	2	4	1	1
100	>89	1	0	0	1	0	1	0	1		24	1	1	1	1	0	0	0	0	0	0	2	1		0
101	66	1	1	0							5			1	0	0	0	0	0	0	0	2	4	1	1
102	77	1	1	0	1	0	0	0	1		14	6	1	1	1	0	0	0	0	0	0	1	1		0
103	68	0	0	0	1	1	0	1	0		18	5	1	1	1	0	0	0	0	0	0	1	2		0
104	59	0	0	0	1	1	1	0	1		18	3	1	1	1	0	0	0	0	0	0	2	1		0
105	58	1	0	0							9		0	1	0	0	0	0	0	0	0	2	4	1	1
106	89	0	0	0	1	1	0	0	1		6	4	1	1	1	0	0	0	0	0	0	2	1		0
107	84	0	0	0	1	1					13	6	1	0	1	0	0	0	0	0	0	1	2		0
108	74	0	0	0	1	1					24	6	1	1	1	0	0	0	0	0	0	2	2		0
109	33	1	1	0	1						21	6	1	1	1	0	0	0	0	0	0	2	5		0	1
110	>89	0	0	0	0	1	0	0	1		11	5	1	1	1	0	0	0	0	0	0	2	1		0
111	65	0	0	0	0	0	0	0	1		19	5	1	1	1	0	0	0	0	0	0	1	1		0
112	76	0	0	2	1	1	0	1	1		17	3	1	1	1	0	0	0	0	0	0	2	1		0
113	75	1	0	0	1	1	1	0	0		19	6	1	1	1	0	0	0	0	0	0	1	2		0
114	88	0	0	0	0	0	0	0	1		20	3	1	1	1	0	0	0	0	0	0	2	1		0
115	19	0	0	0	0	0	0	0	0		20	0	1	0	1	0	0	0	0	0	0	1	5		0	2
116	>89	1	0	0							13		0	1	0	0	0	0	0	0	0	2	1		0
117	83	0	0	0	0	0	0	0	1		29	5	1	0	1	0	0	0	0	0	0	2	1		0
118	59	1	0	0							17	0	1	1	1	0	0	0	0	0	0	1	2		0
119	78	1	0	0	1	1	1	0	0		19	5	1	0	1	0	0	0	0	0	1	1	4	1	1
120	83	0	0	0							24		0	1	0	0	0	0	0	0	0	3	1		0
121	85	1	0	0							7		0	1	0	0	0	0	0	0	1	1	4	1	1
122	>89	0	0	0	1				1		18	4	1	1	1	0	0	0	0	0	0	2	1		0
123	66	0	0	0							5		0	1	0	0	0	0	0	0	1	1	4	1	1
124	89	0	0	0							1		0	1	0	0	0	0	0	0	0	2	1		0
125	>89	1	0	0							10	5	1	1	1	0	0	0	0	0	0	1	2		0
126	86	0	0	0	1		1				21	5	1	0	1	0	0	0	0	0	0	1	2		0
127	69	1	3	0	1	1	0	0	0		26	3	1	0	1	0	0	0	0	0	0	2	4	1	1
128	89	0	3	0	1				1		11	4	1	1	1	0	0	0	0	0	0	2	1		0
129	89	0	0	2							7		0	1	0	0	0	0	0	0	0	2	1		0
130	68	1	0	0							8		0	1	0	0	0	0	0	0	1	3	4	1	1
131	49	0	3	0	1	0	0	0	0		15	2	1	0	1	0	0	0	0	0	0	1	1		0
132	61	0	0	0	1	1	0	0	0		25	0	1	1	1	0	0	0	0	0	0	2	1		0
133	62	1	0	0	1	1	0	0	1		12	0	1	0	1	0	0	0	0	0	0	1	1		0
134	81	1	0	0	1	0	0	0	1		15	3	1	1	1	0	0	0	0	0	0	1	1		0
135	75	1	0	0							17	4	1	1	1	0	0	0	0	0	0	2	2		0
136	70	0	0	0	1	0	0	0	1		25	4	1	1	1	0	0	0	0	0	0	2	1		0
137	72	1	0	0	1	1	0	1	0		20	4	1	1	1	0	0	0	0	0	0	2	4	1	1
138	73	1	0	0		1					13	4	1	1	1	0	0	0	0	0	0	1	2		0
139	49	1	0	0							5		0	1	0	0	0	0	0	0	1	3	1		0
140	79	1	0	0							9		0	1	0	0	0	0	0	0	0	2	1		0
141	88	0	0	0	1	1	0	0	1		13	4	1	1	1	0	0	0	0	0	0	1	1		0
142	84	1	0	0	1	1	0	1	0		19	4	1	0	1	0	0	0	0	0	1	1	4	1	1
143	68	1	0	0							18	3	1	1	1	0	0	0	0	0	0	2	2		0
144	59	0	4	2	0	0	0	0	1	1	15	3	1	0	1	0	0	0	0	0	0	2	1		0
145	68	1	0	0	1	1					9	4	1	1	0	0	0	0	0	0	0	2	1		0
146	59	1	0	0							19	2	1	0	1	0	0	0	0	0	0	2	4	1	1
147	78	0	0	0	1	1	0	0	1		6	2	1	1	1	0	0	0	0	0	0	1	1		0
148	65	1	0	0	1	1	0	0	0		26	1	1	0	1	0	0	0	0	0	0	2	2		0
149	81	1	0	0	0	0	0	0	1		20	2	1	1	1	0	0	0	0	0	0	2	1		0
150	78	1	0	0	1	1	0	0	1		15	2	1	1	1	0	0	0	0	0	0	1	1		0
151	49	1	0	0							10			1	0	0	0	0	0	0	0	2	1		0
152	58	0	3	0							11		0	1	0	0	0	0	0	0	0	1	4	1	1
153	72	1	0	0	1	1	1				22	5	1	1	1	0	0	0	0	0	0	2	1		0
154	86	1	0	0	0	0	0	0	1		26	5	1	1	1	0	0	0	0	0	0	2	1		0
155	53	0	0	0		1					7	3	1	1	1	0	0	0	0	0	1	2	2		0
156	85	0	0	2	0	0	0	0	1		15	3	1	1	1	0	0	0	0	0	0	1	1		0
157	55	1	4	2	0	1	0	1	0	1	21	3	1	1	1	0	0	0	0	0	0	2	1		0
158	76	1	4	0	1	1	0	0	1		26	4	1	1	1	0	0	0	0	0	0	2	1		0
159	73	1	0	0	1	0	0	0	1		23	3	1	1	1	0	0	0	0	0	0	2	1		0
160	>89	0	0	0	1	1	1	0	1	0	22	5	1	1	1	0	0	0	0	0	0	1	1		0
161	63	0	0	0							15	0	1	1	1	0	0	0	0	0	0	3	5		0	2
162	48	0	4	0	0	0	0	0	0		22	1	1	1	1	0	0	0	0	0	0	2	5		0	2
163	52	1	1	0	1	0	1	0	0	0	5		0	1	0	0	0	0	0	0	0	1	2		0
164	64	0	2	1							6		0	1	0	0	0	0	0	0	0	1	4	1	1
165	29	1	0	0							18		1	1	0	0	0	0	0	0	0	1	5		0	1
166	87	0	0	0							16		0	1	0	0	0	0	0	0	0	1	1		0
167	77	1	0	0	0	0	0	0	1	1	20	2	1	0	1	0	0	0	0	0	0	2	1		0
168	65	1	0	0	1	1	1	1	1		23	3	1	1	1	0	0	0	0	0	0	1	1		0
169	>89	0	0	0	1	1	0	0	1		25	5	1	1	1	0	0	0	0	0	0	1	1		0
170	62	0	0	0	1	1		1			10	5	1	1	1	0	0	0	0	0	0	2	5		0	2
171	54	1	0	0							18	3	1	1	1	0	0	0	0	0	0	1	2		0
172	86	0	0	0	1	1	0	1	1	0	28	5	1	0	1	0	0	0	0	0	0	2	1		0
173	63	1	0	0							6		0	1	0	0	0	0	0	0	0	1	5		0	2
174	89	0	0	0	1						17		1	1	0	0	0	0	0	0	0	1	2		0
175	>89	0	1	0							4		0	1	0	0	0	0	0	0	0	3	1		0
176	71	1	0	0	1	1		1			10	0	1	1	0	0	0	0	0	0	0	1	4	1	1
177	62	0	1	1							6		0	1	0	0	0	0	0	0	0	2	2		0
178	85	0	0	0							2		0	1	0	0	0	0	0	0	0	2	4	1	1
179	41	0	0	0	0	0	0	0	0	1	14	3	1	1	1	0	0	0	0	0	0	1	5		0	2
180	68	1	4	2	0	0	1	0	0	1	4	3	1	0	1	0	0	0	0	0	0	2	4	1	1
181	81	0	4	2	1	1	0	0	0		16	3	1	1	1	0	0	0	0	0	0	1	4	1	1
182	68	0	0	0	1	1	1	1	0		26	3	1	1	1	0	0	0	0	0	0	2	4	1	1
183	71	1	3	0							3		0	1	0	0	0	0	0	0	0	3	1		0
184	86	0	0	0	0	1	0	0	1	0	25	5	1	1	1	0	0	0	0	0	0	2	1		0
185	83	0	0	0	1	1	0	0	0		28	6	1	0	1	0	0	0	0	0	0	2	4	1	1
186	>89	0	0	0	1	1	0	0	1		24	3	1	0	1	0	0	0	0	0	0	3	1		0
187	88	0	0	0	1	1	1	0	1	0	17	3	1	1	1	0	0	0	0	0	0	2	1		0
188	64	1	4	0	1	1	0	0	1	0	10	3	1	0	1	0	0	0	0	0	0	1	1		0
189	73	0	1	0	1	1	0	0	0	0	15	1	1	0	1	0	0	0	0	0	0	2	1		0
190	>89	1	0	0	1	1	0	0	1	0	23	5	1	0	1	0	0	0	0	0	0	1	1		0
191	85	1	0	0	1	0	0	0	1	0	9	0	1	0	1	0	0	0	0	0	0	2	1		0
192	86	1	0	0	1	1	0	0	0	0	13	4	1	1	1	0	0	0	0	0	0	1	2		0
193	64	1	0	0	1	0	1	0	1	1	9		0	1	0	0	0	0	0	0	0	1	1		0
194	69	1	0	0	1	1	1	1	0	0	13		0	1	0	0	0	0	0	0	0	2	4	1	1
195	84	0	4	0	1	1	0	0	1	0	17	3	1	0	1	0	0	0	0	0	0	1	1		0
196	67	1	0	0	1	1	1	0	0	0	6		0	1	0	0	0	0	0	0	0	1	4	1	1
197	>89	0	0	0	1	0	0	0	1	0	10	5	1	1	0	0	0	0	0	0	0	2	1		0
198	43	1	0	0	0	0	0	0	0	1	20	2	1	1	1	0	0	0	0	0	1	2	4	1	1
199	65	0	0	0	1	0	1	0	0	0	9	0	1	1	1	0	0	0	0	0	0	1	2		0
200	53	1	0	2	1	0	0	0	1	1	22	3	1	1	1	0	0	0	0	0	0	1	1		0
201	83	0	0	0	1	0	0	0	0	0	9		0	1	0	0	0	0	0	0	0	2	3		0
202	66	1	0	0	1	1	1	1	1	0	12	2	1	0	1	0	0	0	0	0	0	2	1		0
203	77	0	3	0	1	0	0	1	1	0	24	3	1	1	1	0	0	0	0	0	0	1	1		0
204	67	0	0	0	1	0	0	0	1	0	32	4	1	0	1	0	0	1	0	0	0	1	1		0
205	47	1	0	0	1	0	0	1	0	1	2			1	0	0	0	0	0	0	0	1	2		0
206	84	1	0	0	1	1	0	1	0	0	10	2	1	1	0	0	0	0	0	0	0	2	4	1	1
207	62	0	0	0	1	1	1	0	0	0	26			0	0	0	0	0	0	0	0	3	4	1	1
208	78	0	0	0	1	0	0	0	0	0	7			0	0	0	0	0	0	0	0	1	3		0
209	54	1	0	0	1	0	0	0	0	1	9	3	1	0	1	0	0	0	0	0	0	1	4	1	1
210	>89	0	0	0	1	0	0	0	1	0	25	5	1	1	1	0	0	0	0	0	0	2	1		0
211	>89	0	0	0	1	1	0	0	1	0	11	3	1	1	0	0	0	0	0	0	0	2	1		0
212	84	0	0	0	0	0	0	0	0	0	20	3	1	0	1	0	0	0	0	0	0	2	4	1	1
213	78	0	0	0	1	0	0	1	0	0	4	3	1	1	1	0	0	0	0	0	0	2	1		0
214	65	1	0	0	1	1	1	0	0	0	4			0	0	0	0	0	0	0	0	3	4	1	1
215	55	1	0	0	0	0	0	0	0	1	6			0	0	0	0	0	0	0	0	1	4	1	1
216	83	1	4	2	1	0	1	1	0	0	17	4	1	1	1	0	0	0	0	0	0	2	4	1	1
217	81	1	0	0	1	0	0	0	0	1	0			0	0	0	0	0	0	0	0	2	2		0
218	78	1	0	0	1	1	1	0	0	0	0			0	0	0	0	0	0	0	0	2	1		0
219	50	1	1	0	1	0	0	0	1	0	22	2	1	1	1	0	0	0	0	0	0	1	1		0
220	85	0			1	0	0	0	0	0	4	3	1	1	1	0	0	0	0	0	0	1	1		0
221	85	0	0	0	1	0	0	0	0	0	4	3	1	1	1	0	0	0	0	0	0	2	1		0
222	81	0	0	0	1	1	1	1	0	0	16	4	1	1	1	0	0	0	0	0	0	2	4	1	1
223	56	1	0	0	1	0	0	0	0	1	17	1	1	0	1	0	0	0	0	0	1	2	4	1	1
224	67	1	4	2	0	0	0	0	0	1	20	6	1	0	1	0	0	0	0	0	0	1	4	2	0
225	67	1	0	0	0	0	0	0	0	0	9	1	1	1	1	0	0	0	0	0	0	1	1		0
226	60	1	0	0	0	0	0	0	0	0	16	2	1	1	1	0	0	0	1	0	0	2	4	1	1
227	70	1	0	0	1	0	0	1	0	0	3	1	1	1	1	0	0	0	0	0	0	1	2		0
228	83	0	1	0	1	1	0	1	0	0	13			0	0	0	0	0	0	0	0	1	2		0
229	68	0	0	2	1	0	0	0	0	0	0			0	0	0	0	0	0	0	0	2	4	1	1
230	88	0	0	0	1	1	0	1	1	0	4		0	1	0	0	0	0	0	0	0	1	1		0
231	65	0	0	0	1	0	0	0	0	0	1		0	1	0	0	0	0	0	0	0	2	4	1	1
232	85	0	0	0	1	1	0	0	0	0	16			0	0	0	0	0	0	0	0	2	4	1	1
233	77	0	0	0	0	0	0	0	1	0	15	1	1	0	1	0	0	0	0	0	0	2	1		0
234	>89	1	0	0	1	0	0	1	1	0	20	4	1	0	1	0	0	0	0	0	0	1	1		0
235	85	0	0	0	1	0	0	0	1	0	29	5	1	0	1	0	0	0	0	0	0	1	1		0
236	71	1	0	0	1	1	1	1	0	0	20	4	1	1	0	0	0	0	0	0	0	1	4	1	1
237	76	0	0	0	1	1	1	0	0	0	5		0	1	0	0	0	0	0	0	0	1	3		0
238	35	1	0	0	0	0	0	0	0	0	0			0	0	0	0	0	0	0	0	2	4	1	1
239	47	0	0	0	0	0	0	0	0	1	19	2	1	0	1	0	0	0	0	1	0	1	4	1	1
240	59	0	0	0	1	1	1	0	0	1	1			0	0	0	0	0	0	0	1	1	4	1	1
241	66	0	0	0	1	0	0	0	1	0	17		1	0	0	0	0	0	0	0	0	1	1		0
242	39	1	1	0	1	1	0	0	0	0	4			1	0	0	0	0	0	0	0	2	2		0
243	>89	0	0	0	1	0	1	0	0	0	23	6	1	1	1	0	0	0	0	0	0	3	4	2	0
244	80	1	0	0	1	1	0	1	1	0	4		0	1	0	0	0	0	0	0	0	1	1		0
245	66	0	0	0	0	0	0	0	0	0	6	6		1	0	0	0	0	0	0	0	2	2		0
246	86	0	0	0	1	1	0	0	0	0	6			0	0	0	0	0	0	0	0	2	4	1	1
247	87	0	0	0	1	1	0	1	1	1	11	2	1	0	1	0	0	0	0	0	0	1	1		0
248	55	1	0	0	1	1	0	0	0	0	3		0	1	0	0	0	0	0	0	0	1	4	1	1
249	81	1	0	0	1	1	0	0	1	0	35		1	0	0	0	0	0	0	0	0	2	1		0
250	48	0	0	0	1	1	0	0	0	1	27		1	0	0	0	0	0	0	0	0	1	4	1	1
251	61	1	4	2	1	0	0	0	0	1	18	0	1	1	1	0	0	0	0	0	1	2	4	1	1
252	87	0	0	0	1	1	0	1	1	0	29		1	0	0	0	0	0	0	0	0	2	2		0
253	78	0	0	0	1	1	0	0	0	0	10		0	1	0	0	0	0	0	0	0	1	4	1	1
254	72	0	0	0	0	0	0	0	0	0	25	5	1	0	1	0	0	0	0	0	0	2	2		0
255	59	1	0	0	1	0	0	0	0	1	8			0	0	0	0	0	0	0	0	1	2		0
256	66	1	2	0	0	0	0	0	1	0	25		1	1	0	0	0	0	0	0	0	2	1		0
257	60	0	0	0	0	0	0	0	0	1	26		1	0	0	0	0	0	0	0	1	2	2		0
258	60	1	0	0	1	1	0	1	1	1	13	1	1	1	1	0	0	0	0	0	0	2	1		0
259	>89	0	0	0	1	0	0	1	1	0	32	5	1	0	1	0	0	0	0	0	0	2	1		0
260	87	0	0	0	1	1	0	0	1	0	22		1	0	0	0	0	0	0	0	0	2	1		0
261	86	0	0	0	1	0	0	0	1	0	7		0	1	0	0	0	0	0	0	1	2	1		0
262	64	1	0	0	1	1	1	1	0	0	19			1	0	0	0	0	1	0	0	2	1		0
263	87	0	0	0	0	0	0	1	1	0	29		1	0	0	0	0	0	0	0	0	1	1		0
264	89	1	0	0	1	0	0	0	0	0	17		1	0	0	0	0	0	0	0	0	1	1		0
265	73	0	3	1	1	0	1	1	0	0	9	6	1	0	0	0	0	0	0	0	0	2	2		0
266	>89	0	0	0	0	0	0	0	1	0	15		0	0	0	0	0	0	0	0	0	2	1		0
267	75	0	0	0	0	0	0	0	0	1	25		1	0	0	0	0	0	0	0	0	2	2		0
268	84	0	0	0	0	0	0	0	0	0	19			0	0	0	0	0	1	0	0	2	4	1	1
269	33	1	0	0	1	0	0	0	0	1	9	2	1	0	1	0	0	0	0	0	0	1	1		0
270	65	1	3	1	0	0	0	0	0	1	25			0	0	0	0	0	0	0	0	2	2		0
271	72	1	0	0	1	1	0	0	0	0	26		1	1	0	0	0	0	0	0	0	1	4	1	1
272	89	0	0	0	1	1	0	0	1	0	3		0	1	0	0	0	0	0	0	0	1	1		0
273	79	0	0	0	1	1	0	0	0	0	22	6	1	0	0	0	0	0	0	0	0	1	1		0
274	88	0	0	0	1	0	0	0	1	0	24	5	1	0	1	0	0	0	0	0	0	2	1		0
275	>89	1	0	0	1	0	0	1	1	0	30	6	1	1	1	0	0	0	0	0	0	2	1		0
276	70	1	0	0	1	0	0	0	0	0	13	6	1	0	0	0	0	0	0	0	0	1	2		0
277	64	1	0	0	1	0	0	0	0	0	5	3	1	0	0	0	0	0	0	0	0	2	2		0
278	76	1	0	0	0	0	0	0	0	0	31	6		0	0	0	0	0	0	0	0	3	1		0
279	88	0	0	0	1	1	0	0	1	0	20			1	0	0	0	0	0	0	0	2	1		0
280	83	0	0	1	1	1	0	0	0	0	2			1	0	0	0	0	0	0	0	1	2		0
281	>89	1	0	0	1	1	1	0	1	0	9	5	1	1	1	0	0	0	0	0	0	1	1		0
282	74	1	0	0	1	1	1	1	0	0	10			1	0	0	0	0	0	0	0	2	4	1	1
283	63	0	0	0	0	0	0	0	0	0	24	6	1	0	1	0	0	0	0	0	0	2	5		0	2
284	>89	0	0	0	0	1	0	0	1	0	25		1	0	0	0	0	0	0	0	0	2	1		0
285	72	0	0	0	1	1	0	0	1	1	15		0	1	0	0	0	0	0	0	0	3	1		0
286	63	0	0	0	0	0	0	0	0	0	5		0	1	0	0	0	0	0	0	0	2	2		0
287	24	1	1	0	1	0	0	0	0	0	7		0	1	0	0	0	0	0	0	0	2	4	1	1
288	70	0	0	0	1	1	1	0	0	1	21		0	1	0	0	0	0	0	0	0	3	4	1	1
289	60	1	0	0	0	0	0	0	0	0	5			0	0	0	0	0	0	0	0	1	4	1	1
290	82	0	2	0	0	0	0	0	1	0	13	4	1	1	1	0	0	0	0	0	0	1	1		0
291	57	0	0	0	1	0	0	0	0	1	14	4	1	1	1	0	0	0	0	0	0	2	2		0
292	65	1	0	0	1	0	1	0	0	0	20	6	1	0	1	0	0	0	0	0	0	2	2		0
293	86	1	0	1	1	0	0	0	1	0	19	5	1	1	1	0	0	0	0	0	0	1	1		0
294	86	0	0	0	1	1	0	0	0	0	2	0	1	0	1	0	0	0	0	0	0	2	1		0
295	65	1	0	0	1	1	0	1	0	1	6			1	0	0	0	0	0	0	0	1	1		0
296	76	1	0	0	1	1	0	1	0	1	20	3	1	1	1	0	0	0	0	0	0	2	1		0
297	76	0	0	0	1	1	1	0	1	0	33		1	0	0	0	0	0	0	0	0	2	4	3	0
298	60	0	0	0	1	1	1	0	0	0	0		1	1	0	0	0	0	0	0	0	2	2		0
299	78	1	0	0	1	1	0	1	0	1	9	2		1	0	0	0	0	0	0	0	1	2		0
300	77	1	0	0	1	1	0	1	1	0	4		0	0	0	0	1	0	0	0	0	2	1		0
301	78	1	0	0	1	1	0	1	0	0	3		1	0	0	0	0	0	0	0	0	2	4	1	1
302	69	0	4	2	1	0	0	0	0	1	27			0	0	0	0	0	0	0	0	2	2		0
303	57	1	0	0	1	0	0	0	0	1	5	0	0	1	0	0	0	0	0	0	0	2	4	1	1
304	68	1	1	0	1	0	0	0	0	1	5	0	0	1	0	0	0	0	0	0	0	1	1		0
305	78	0	0	0	1	0	0	0	1	0	20	0	1	0	1	0	0	0	0	0	0	1	1		0
306	>89	0	0	0	0	1	0	1	1	0	17	4	1	1	1	0	0	0	0	0	0	1	1		0
307	>89	0	0	0	1	1	0	0	1	0	14	4	1	1	0	0	0	0	0	0	1	2	1		0
308	69	1	3	1	1	0	1	0	1	0	17		1	0	0	0	0	1	0	0	0	1	1		0
309	84	0	0	0	1	0	1	0	1	0	18	4	1	1	1	0	0	0	0	0	0	2	1		0
310	62	1	0	0	0	0	0	0	0	1	2			0	0	0	0	0	0	0	0	2	2		0
311	83	0	0	0	1	1	1	1	1	0	28		1	0	0	0	0	0	0	0	0	1	1		0
312	79	1	0	0	1	1	1	0	0	1	2		0	0	0	0	0	0	0	0	0	2	4	1	1
313	78	1	0	0	1	0	1	0	0	0	22		1	0	0	0	0	0	0	0	0	2	4	1	1
314	89	0	0	0	1	1	0	0	1	0	21	4	1	0	1	0	0	0	0	0	0	1	1		0
315	58	1	1	0	1	1	1	1	0	1	3		0	0	0	0	0	0	0	0	0	2	2		0
316	89	1	0	0	1	0	0	0	0	0	11		0	0	0	0	0	0	0	0	0	2	4	1	1
317	67	0	0	0	1	1	1	0	1	0	2		0	0	0	0	0	0	0	0	1	2	1		0
318	79	1	0	1	1	1	0	1	0	0	28	6	1	0	0	0	0	0	0	0	0	2	4	1	1
319	62	1	0	0	1	1	0	0	0	0	3			1	0	0	0	0	0	0	0	1	4	1	1
320	43	0	0	0	0	0	0	0	0	0	15			0	0	0	0	0	0	0	0	2	5		0	1
321	63	1	0	0	0	0	0	0	0	0	7		0	0	0	0	0	0	0	0	0	1	2		0
322	62	1	0	0	1	1	1	0	1	0	20			0	0	0	0	0	0	0	0	2	2		0
323	73	0	0	0	1	1	0	1	0	1	16		1	0	0	0	0	0	0	0	0	1	2		0
324	80	1	0	0	1	1	1	1	0	0	7			0	0	0	0	0	0	0	0	3	4	1	1
325	47	0	3	1	0	0	0	1	0	0	2			0	0	0	0	0	0	0	0	2	4	1	1
326	69	1	0	0	1	1	0	0	0	0	2		0	0	0	0	0	0	0	0	0	1	2		0
327	84	0	0	0	1	0	1	0	0	0	1		0	1	0	0	0	0	0	0	0	1	2		0
328	>89	0	3	1	1	1	0	0	1	0	27	5	1	1	1	0	0	0	0	0	0	2	1		0
329	69	1	4	2	1	1	0	0	0	0	4		1	1	0	0	0	0	0	0	0	2	4	1	1
330	57	0	0	0	1	1	1	0	0	0	10		0	1	0	0	0	0	0	0	0	2	4	1	1
331	63	1	0	0	1	1	1	0	0	0	0		0	0	0	0	0	0	0	0	0	2	4	1	1
332	88	0	0	0	1	1	0	0	0	0	3		0	0	0	0	0	0	0	0	0	3	4	1	1
333	85	1	0	0	1	1	0	1	0	0	12	6	1	0	1	0	0	0	0	0	1	1	1		0
334	77	0	0	0	0	1	0	0	0	0	3		0	1	0	0	0	0	0	0	0	1	4	1	1
335	58	1	0	0	0	1	0	1	0	1	4	0	1	0	1	0	0	0	0	0	0	1	2		0
336	78	0	0	0	0	0	0	1	1	0	19		1	0	0	0	0	0	0	0	0	2	1		0
337	62	1	4	2	1	1	0	0	0	1	25	6	1	0	1	0	0	0	0	0	0	2	2		0
338	89	0	0	0	0	0	0	0	0	0	18			0	0	0	0	0	0	0	0	1	2		0
339	81	1	0	0	0	0	0	0	1	0	10	2	1	1	1	0	0	0	0	0	0	1	1		0
340	89	0	0	0	1	1	0	1	1	0	35		1	0	0	0	0	0	0	0	0	3	1		0
341	>89	0	0	0	1	1	0	0	1	0	25	4	1	1	1	0	0	0	0	0	0	1	1		0
342	88	0	0	0	1	0	0	0	0	0	4		0	1	0	0	0	0	0	0	0	1	1		0
343	59	0	0	0	1	1	0	0	0	1	19		1	0	0	0	0	0	0	0	1	1	2		0
344	56	1	0	0	0	0	1	0	0	0	6		1	1	0	1	0	0	0	0	0	1	4	1	1	1
345	57	1	3	1	1	0	1	0	0	1				0	0	0	0	0	0	0	0	3	4	1	1
346	>89	0	4	2	1	0	1	0	1	0	25	5	1	0	1	0	0	0	0	0	0	1	2		0
347	64	1	3	1	1	0	0	0	0	0	4		0	1	0	0	0	0	0	0	0	1	3		0
348	81	1	0	0	1	0	1	0	0	0	2		0	0	0	0	0	0	0	0	0	2	3		0
349	60	0	1	0	1	1	1	0	0	0	5		0	0	0	0	0	0	0	0	0	3	4	1	1
350	68	1	0	0	1	1	1	0	1	0	7		0	0	0	0	0	0	0	0	0	1	1		0
351	80	1	0	0	1	0	0	0	1	0	28	6	1	0	1	0	0	0	0	0	0	2	1		0
352	75	0	0	0	1	1	0	0	1	0	9		1	0	0	0	0	0	0	0	0	2	1		0
353	64	0	0	0	1	1	1	0	0	0	2	3		0	0	0	0	0	0	0	0	2	2		0
354	74	0	4	2	0	0	0	0	0	1	0		1	1	0	0	0	0	0	0	0	3	4	1	1
355	57	1	0	0	1	1	0	0	0	0				0	0	0	0	0	0	0	0	2	4	1	1
356	87	1	0	0	1	0	0	0	1	0	2		0	0	0	0	0	0	0	0	0	2	1		0
357	56	1	0	0	1	1	1	1	0	0	1		0	0	0	0	0	0	0	0	0	3	4	1	1
358	68	1	0	2	1	0	0	0	0	0	26	4	1	0	1	0	0	0	0	0	0	2	1		0
359	86	0	0	0	1	1	0	0	1	0	4		1	0	0	0	0	0	0	0	0	2	1		0
360	>89	0	0	0	1	0	0	0	0	0	5	3	1	1	1	0	0	0	0	0	0	2	1		0
361	81	1	0	0	1	0	0	0	0	0	13	3		1	0	0	0	0	0	0	0	2	2		0
362	61	1	0	0	1	0	0	1	1	0	8	2	1	1	0	0	0	0	0	0	0	1	1		0
363	36	0	0	0	0	0	0	0	0	0	0	0	0	1	0	0	0	0	0	0	0	P	5		0	1
364	55	1	4	2	1	1	0	1	0	1	13		1	1	0	0	0	0	0	0	0	1	1		0
365	78	0	0	0	0	0	0	0	0	0	2		0	0	0	0	0	0	0	0	0	3	4	1	1
366	>89	1	0	0	0	0	0	0	0	0	3			0	0	0	0	0	0	0	0	2	4	1	1
367	72	0	0	0	1	0	0	0	0	1	9		0	0	0	0	0	0	0	0	0	1	3		0
368	83	1	0	0	1	0	0	1	0	0	25	5	1	1	1	0	0	0	0	0	0	2	4	1	1
369	66	1	0	0	1	1	0	0	1	0	21	4	1	0	1	0	0	0	0	0	0	2	1		0
370	>89	0	0	0	1	1	0	1	0	0	14	4	1	0	1	0	0	0	0	0	0	2	1		0
371	>89	0	3	0	1	0	0	0	0	0	21	5	1	1	1	0	0	0	0	0	0	2	4	1	1
372	78	0	0	0	1	1	1	1	0	0	17	5	1	1	1	0	0	0	0	0	0	2	4	1	1
373	68	1	0	0	1	1	0	0	0	1	5	3	1	1	1	0	0	0	0	0	0	1	2		0
374	40	0	4	1	1	0	0	0	0	0	3	1	1	0	1	0	0	0	0	0	0	1	5		0	2
375	81	0	1	0	1	1	1	0	1	0	29	4	1	1	1	0	0	0	0	0	0	2	1		0
376	85	0	0	0	1	1	1	1	0	0	13	6		1	0	0	0	0	0	0	0	1	4	1	1
377	55	1	0	0	0	0	0	0	0	1	1		0	1	0	0	0	0	0	0	0	1	4	1	1
378	>89	1	0	0	1	1	0	1	1	0	30	5	1	1	1	0	0	0	0	0	0	2	1		0
379	36	1	4	2	0	0	0	0	0	0	15	4	1	0	1	0	0	0	0	0	0	1	5		0	1
380	79	0	0	0	1	1	1	0	0	0	2		1	0	0	0	0	0	0	0	0	1	4	1	1
381	70	0	0	0	1	0	1	0	1	0	4		1	0	0	0	0	0	0	0	0	3	1		0
382	72	1	0	1	1	1	0	0	0	0	1		0	0	0	0	0	0	0	0	0	1	1		0
383	80	1	0	0	1	0	1	0	0	0	3		1	0	0	0	0	0	0	0	0	2	2		0
384	85	0	0	0	1	0	1	0	0	0	8			1	0	0	0	0	0	0	0	2	4	1	1
385	41	0	0	0	1	0	0	0	0	0	1			0	0	0	0	0	0	0	0	1	4	1	1
386	>89	0	1	0	1	1	1	0	0	0	4		1	0	0	0	0	0	0	0	0	2	4	1	1
387	81	1	3	1	1	1	1	0	0	0	4			0	0	0	0	0	0	0	0	1	2		0
388	69	0	0	0	0	1	0	0	0	0	10		0	0	0	0	0	0	0	0	0	2	3		0
389	83	1	4	2	1	1	1	0	0	0	26	4	1	1	1	0	0	0	0	0	0	1	2		0
390	39	0	1	0	1	0	0	0	0	0	10	1	1	1	1	0	0	0	0	0	0	2	1		0
391	78	1	0	0	1	0	0	0	0	0	0	3	1	0	1	0	0	0	0	0	0	1	2		0
392	44	1	0	0	1	0	0	0	0	0	23	3	1	1	0	0	0	0	0	0	0	2	5		0	1
393	88	0	0	0	1	0	0	1	1	0	18		1	1	0	0	0	0	0	0	0	3	1		0
394	85	1	0	0	1	1	0	1	1	1	27	3	1	1	1	0	0	0	0	0	0	1	1		0
395	71	0	3	1	1	0	0	0	1	0	22	3	1	0	1	0	0	0	0	0	0	1	1		0
396	>89	0	0	0	1	1	0	1	0	0	1		0	0	0	0	0	0	0	0	0	2	4	1	1
397	54	0	3	1	1	1	1	0	0	0				0	0	0	0	0	0	0	0	2	4	1	1
398	>89	0	0	0	0	0	0	0	1	0	27		1	1	0	0	0	0	0	0	0	2	1		0
399	74	1	0	0	1	0	0	0	0	0	5		1	0	0	0	0	0	0	0	0	2	4	1	1
400	47	0	2	0	1	0	1	0	0	0	3		0	0	0	0	0	0	0	0	0	2	4	1	1
401	66	1	0	0	1	0	0	0	0	1	11		1	0	0	0	0	0	0	0	0	1	1		0
402	72	1	3	1	1	0	1	0	1	0	25	4	1	0	1	0	0	0	0	0	0	1	1		0
403	85	0	0	0	1	1	1	0	1	0	28	6	1	1	1	0	0	0	0	0	0	2	1		0
404	80	1	0	0	1	0	0	1	0	0	0		0	0	0	0	0	0	0	0	0	2	2		0
405	>89	0	4	2	1	1	0	0	1	0	27	4	1	1	1	0	0	0	0	0	0	2	1		0
406	78	1	0	0	1	1	1	0	0	0	6		0	0	0	0	0	0	0	0	0	2	3		0
407	66	1	1	0	1	0	0	0	0	1	3			0	0	0	0	0	0	0	0	2	3		0
408	66	1	0	0	1	0	0	0	0	1	2			0	0	0	0	0	0	0	0	3	2		0
409	69	1	0	0	0	0	0	0	1	1	10		1	0	0	0	0	0	0	0	0	1	1		0
410	83	0	0	0	1	1	0	0	0	0	6			0	0	0	0	0	0	0	0	2	4	1	1
411	82	0	4	2	1	1	0	1	1	0	22	3	1	1	1	0	0	0	0	0	0	2	1		0
412	63	1	2	0	1	1	1	0	0	0	3		0	1	0	0	0	0	0	0	0	1	3		0
413	68	1	0	0	1	0	1	1	0	0	13		0	0	0	0	0	1	0	0	0	2	4	1	1
414	67	1	0	0	1	1	0	0	0	0	0			0	0	0	0	0	0	0	0	1	4	1	1
415	73	0	0	0	1	1	0	0	1	0	3		0	1	0	0	0	1	0	0	0	1	1		0
416	72	0	0	0	1	0	1	0	0	0	8	3		0	0	0	0	0	0	0	1	1	2		0
417	41	0	1	0	0	1	0	0	0	0	3	1	0	0	0	0	0	0	0	0	0	2	5		0	5
418	84	0	0	0	0	1	0	0	0	0	5		0	1	0	0	0	0	0	0	0	2	4	1	1
419	59	1	0	2	1	1	0	0	0	1	18	3	1	0	1	0	0	0	0	0	0	1	2		0
420	83	0	0	0	1	0	0	0	0	0	13	4	1	1	1	0	0	0	0	0	0	2	4	1	1
421	88	1	0	0	1	0	0	0	1	0	10	2	1	0	1	0	0	0	0	0	0	2	1		0
422	42	0	0	0	1	1	1	1	0	1	25		1	1	0	0	0	0	0	0	0	2	4	1	1
423	24	0	1	0	0	0	0	0	0	0	4		0	0	0	0	0	0	0	0	0	1	4	1	1
424	70	0	0	0	1	1	0	0	1	0	6	2	1	1	0	0	0	0	0	0	0	2	1		0
425	85	0	0	0	1	0	0	0	1	0	6			0	0	0	0	0	0	0	0	1	1		0
426	67	1	0	0	1	1	0	0	0	0	7			1	0	0	0	0	0	0	0	2	3		0
427	36	1	1	0	1	0	0	0	0	0	25			0	0	0	0	0	0	0	0	2	5		0	2
428	77	1	3	1	1	0	0	0	0	0	7	3	0	0	0	0	0	0	0	0	0	2	2		0
429	50	0	4	2	0	0	0	0	0	1	6	1		0	0	0	0	0	0	0	0	2	2		0
430	85	0	0	0	1	1	0	0	1	0	0		0	0	0	0	0	0	0	0	0	2	1		0
431	87	0	0	0	1	0	0	0	1	0	6		0	0	0	0	0	0	0	0	0	3	1		0
432	72	1	0	0	0	1	0	0	0	0	0		1	0	0	0	0	0	0	0	0	3	4	1	1
433	75	1	0	0	1	0	1	1	0	0	6		0	0	0	0	0	0	0	0	0	2	4	1	1
434	51	1	0	0	0	0	0	0	0	0	16			0	0	0	0	0	0	0	1	2	2		0
435	>89	1	0	0	1	1	0	1	0	0	0		0	0	0	0	0	0	0	0	0	3	4	1	1
436	>89	0	0	0	1	0	0	1	1	0	21	4	1	1	1	0	0	0	0	0	0	2	1		0
437	>89	0	4	2	1	0	0	0	0	0				0	0	0	0	0	0	0	0	2	3		0
438	82	1	0	0	1	1	1	1	1	1		6		0	0	0	0	0	0	0	0	2	1		0
439	53	1	0	0	1	0	1	0	0	0	2		0	0	0	0	0	0	0	0	0	2	3		0
440	72	0	0	0	1	1	0	0	1	0	20	2	1	1	1	0	0	0	0	0	0	2	1		0
441	78	1	0	0	1	0	0	1	1	0	25	5	1	0	1	0	0	0	0	0	0	1	1		0
442	88	1	0	0	1	1	0	0	0	0	23	4	1	0	0	0	0	0	0	0	0	1	2		0
443	81	1	0	0	0	1	1	0	0	0	10		0	0	0	0	0	0	0	0	0	2	4	1	1
444	85	0	0	0	1	0	0	0	0	0	1		0	0	0	0	0	0	0	0	0	2	4	1	1
445	75	0	0	0	1	0	0	0	0	0	4		0	0	0	0	0	1	0	0	0	1	4	1	1
446	>89	0	0	0	1	0	0	0	1	0	23	4	1	1	1	0	0	0	0	0	0	2	1		0
447	72	0	0	0	1	0	0	0	0	0	12	4	1	1	1	0	0	0	0	0	0	1	5		0	2
448	51	1	4	0	0	0	0	0	0	0	11	3	1	1	1	1	0	0	0	0	0	1	4	1	1
449	45	1	3	1	1	0	0	0	0	1	6		0	0	0	0	0	0	0	0	0	2	4	1	1
450	68	1	0	0	0	1	0	0	0	0	3	1	1	0	0	0	0	0	0	0	0	2	2		0
451	75	0	0	0	1	1	0	0	1	0	21	3	1	1	1	0	0	1	0	0	0	1	1		0
452	65	1	0	0	1	0	0	0	0	1	0		1	1	0	0	0	0	0	0	0	2	4	1	1
453	58	1	0	0	1	0	0	0	0	0	1			0	0	0	0	0	0	0	1	1	5		0	3
454	54	1	3	2	1	0	1	0	0	1	12	2	1	1	1	0	0	0	0	0	0	1	2		0
455	68	1	0	0	1	1	1	0	0	1	27	0	1	1	1	0	0	0	0	0	0	2	4	1	1
456	59	0	1	0	1	1	1	0	0	0	5		1	0	0	0	0	1	0	0	0	1	1		0
457	87	0	1	0	1	1	0	0	0	0	3	3	0	0	0	0	0	0	0	0	0	1	2		0
458	27	0	1	0	1	0	0	0	0	1	14			0	0	0	0	0	0	0	0	1	5		0	5
459	51	0	0	0	0	0	0	0	0	1	0		0	0	0	0	0	0	0	1	0	1	4	1	1
460	64	1	0	0	1	1	1	0	0	0	0	4	0	0	0	0	0	0	0	1	0	1	2		0
461	76	0	0	0	1	0	0	0	0	0	9			0	0	0	0	0	0	0	0	1	4	1	1
462	77	1	0	0	0	0	0	0	1	0	28	6	1	1	0	0	0	0	0	0	0	2	1		0
463	72	1	0	0	1	1	0	1	1	0	27		1	0	0	0	0	0	0	0	0	2	1		0
464	60	1	1	1	1	1	0	0	0	0	9	4	1	0	1	0	0	0	0	0	0	1	4	1	1
465	79	1	0	0	0	0	0	1	0	0	26	3	1	1	0	0	0	0	0	0	0	2	2		0
466	86	1	4	2	1	1	0	0	0	0	20	2	1	1	1	0	0	0	0	0	0	1	2		0
467	84	1	0	0	1	1	0	1	1	0	15			0	0	0	0	0	0	0	0	1	1		0
468	>89	0	0	0	0	1	0	0	1	0	25	6	0	1	0	0	0	0	0	0	1	2	1		0
469	>89	0	0	0	1	0	0	0	0	0	6			1	0	0	0	0	0	0	0	2	1		0
470	41	1	0	0	0	0	0	0	0	1	1			0	0	0	0	0	0	0	0	1	2		0
471	86	1	0	0	1	0	0	0	1	0	19	0	1	1	1	0	0	0	0	0	0	1	1		0
472	73	0	0	0	1	1	0	0	1	0	26	4	1	1	0	0	0	0	0	0	0	2	1		0
473	65	1	0	0	1	1	1	1	1	0	11	6	1	0	1	0	0	0	0	0	0	2	2		0
474	59	0	0	0	1	1	0	0	0	1	31	2	1	1	1	0	0	0	0	0	1	2	4	1	1
475	48	1	1	0	1	0	0	0	0	1	9	0	1	1	1	0	0	0	0	0	0	2	1		0
476	>89	0	0	0	1	1	0	0	1	0	20	5	1	1	1	0	0	0	0	0	0	2	1		0
477	78	0	0	0	0	0	0	1	0	1	15	1	1	1	1	0	0	0	0	0	0	1	4	1	1
478	83	0	0	0	1	0	0	0	1	0	30	2	1	1	1	0	0	0	0	0	0	2	1		0
479	53	1	0	0	1	0	0	0	1	0	5	3	1	0	1	0	0	0	0	0	1	2	1		0
480	83	0	0	0	1	0	1	0	1	0	33	5	1	1	1	0	0	1	0	0	0	2	1		0
481	65	0	0	0	1	1	0	0	0	1	18	6	1	1	0	0	0	0	0	0	0	3	5		0	2
482	89	1	0	0	1	1	0	0	0	0	12	6	0	1	0	0	0	0	0	0	0	1	4	1	1
483	64	1	0	0	1	0	0	0	0	0	9		0	1	0	0	0	0	0	0	0	2	1		0
484	83	0	4	2	1	0	1	0	0	0	15		1	1	0	0	0	0	0	0	0	2	4	1	1
485	67	0	0	0	1	0	0	0	0	0	15		0	1	0	0	0	0	0	0	0	2	3		0
486	84	1	3	1	1	1	0	1	1	0	5		1	1	0	0	0	0	0	0	0	2	1		0
487	89	0	0	0	1	0	0	0	0	0	2		0	1	0	0	0	1	0	0	0	1	4		0
488	79	0	3	1	1	1	1	0	0	0	14	5	1	0	1	0	0	1	0	0	0	2	4	1	1
489	37	1	0	0	0	0	0	0	0	1	1		0	1	0	0	0	0	0	0	0	2	4	1	1
490	88	0	0	0	1	0	0	0	1	0	6			0	0	0	0	1	0	0	0	2	1		0
491	81	0	0	0	1	0	0	0	0	1	2		0	0	0	0	0	0	0	0	0	1	4	1	1
492	73	0	0	0	1	1	1	0	1	0	4		1	0	0	0	0	0	0	0	0	1	1		0
493	67	1	0	0	1	1	0	0	0	0	7		0	1	0	0	0	0	0	0	0	1	3		0
494	81	0	1	0	1	0	0	0	0	0	3		0	0	0	0	0	0	0	0	0	3	4	1	1
495	63	1	0	0	1	1	1	0	0	0	3		0	0	0	0	0	0	0	0	0	1	2		0
496	69	1	0	0	0	0	0	0	0	0	0		0	0	0	0	0	0	0	0	0	2	3		0
497	>89	1	0	0	1	0	0	0	0	0	4		0	0	0	0	0	0	0	0	0	3	4	1	1
498	58	0	0	0	1	0	0	0	0	1	11		0	1	0	0	0	0	0	0	0	3	1		0
499	>89	1	0	0	1	1	0	1	1	0			1	0	0	0	0	0	0	0	0	1	1		0
500	28	0	1	0	0	0	0	0	0	1	0		1	1	0	1	0	0	0	0	0	2	4	1	1
501	74	1	0	0	1	1	0	0	1	0	22	6	1	0	0	0	0	0	0	0	0	1	1		0
502	57	1	0	0	0	0	0	0	0	0	4		0	0	0	0	0	0	0	0	0	1	3		0
503	86	0	0	0	1	1	1	1	1	0	10			0	0	0	0	0	0	0	0	3	1		0
504	>89	0	0	0	1	1	0	0	0	0	5		0	0	0	0	0	0	0	0	0	2	3		0
505	77	1	0	0	1	1	1	0	0	1	3	2	1	1	0	0	0	0	0	0	0	2	2		0
506	69	0	0	0	1	0	0	0	1	1	18	4	1	1	1	0	0	0	0	0	0	1	1		0
507	31	1	0	0	0	0	0	0	0	1	6	3	0	1	0	0	0	0	0	0	0	2	2		0
508	58	1	1	1	1	0	0	0	1	1	1		0	0	0	0	0	0	0	0	0	3	1		0
509	87	0	0	0	1	0	0	0	0	0	23		1	0	0	0	0	0	0	0	0	2	4	1	1
510	80	1	0	0	1	0	1	0	0	0	23			0	0	0	0	0	0	0	0	2	2		0
511	48	0	3	1	1	0	0	0	0	0	0			0	0	0	0	0	0	0	0	1	4	1	1
512	73	0	0	0	1	0	0	0	0	1	19	6	1	1	0	0	0	0	0	0	0	2	2		0
513	>89	1	0	0	1	1	1	1	0	0	8	4	1	1	0	0	0	0	0	0	0	2	1		0
514	77	0	0	0	1	0	1	0	0	0	7	4	1	1	0	0	0	1	0	0	0	2	4	1	1
515	61	0	0	0	1	0	1	0	0	0	23		1	0	0	0	0	0	0	0	0	2	4	1	1
516	86	1	0	0	1	1	0	1	1	0	17	6	1	0	1	0	0	0	0	0	0	2	1		0
517	81	1	0	0	0	1	0	1	0	0	23		1	0	0	0	0	0	0	0	1	1	4	1	1
518	62	1	0	0	0	1	1	0	0	0	14			0	0	0	0	0	0	0	0	2	4	1	1
519	78	0	0	0	1	1	0	0	1	1	4		0	0	0	0	0	0	0	0	0	2	1		0
520	44	0	0	0	0	0	0	0	1	0	31	6	1	0	0	0	0	0	0	0	0	1	1		0
521	75	1	0	0	1	1	1	1	1	0	31		1	0	0	0	0	0	0	0	0	2	1		0
522	64	0	0	0	0	0	0	0	0	0	12	3	1	0	1	0	0	0	1	0	0	1	4	1	1
523	73	1	0	0	1	1	0	0	0	0	6		1	1	0	0	0	0	0	0	0	1	2		0
524	88	0	0	0	0	0	0	0	1	1	21		1	0	0	0	0	0	0	0	0	1	1		0
525	84	1	4	2	1	1	0	0	1	0	20	4	1	1	1	0	0	0	0	0	0	2	1		0
526	80	1	0	0	1	1	1	0	1	0	3		0	0	0	0	0	0	0	0	0	2	1		0
527	73	1	0	0	1	1	0	0	1	1	5	6	1	1	1	0	0	0	0	0	0	1	1		0
528	84	1	0	0	1	0	0	0	0	0	2		1	0	0	0	0	0	0	0	0	1	4	1	1
529	65	1	0	0	1	1	1	0	0	0	2		0	0	0	0	0	0	0	0	0	2	4	1	1
530	68	0	0	0	1	1	1	0	0	1	4			0	0	0	0	0	0	0	0	1	1		0
531	87	0	0	0	0	0	0	0	0	0	1		0	0	0	0	0	0	0	0	0	1	4	1	1
532	78	0	0	0	0	1	0	0	0	0	4		0	0	0	0	0	0	0	0	0	1	2		0
533	>89	1	3	1	0	0	1	0	0	0	13			0	0	0	0	0	0	0	1	1	4	1	1
534	72	0	0	0	1	1	1	1	0	0	3		0	0	0	0	0	0	0	0	0	2	4	1	1
535	69	1	0	0	0	0	1	0	0	0	8		0	1	0	0	0	0	0	0	0	2	4	1	1
536	72	1	0	0	1	1	0	0	0	1	2	2	1	0	0	0	0	0	0	0	0	1	2		0
537	76	0	0	0	1	1	0	0	0	0	16		1	0	0	0	0	0	0	0	0	2	4	1	1
538	68	1	0	0	1	1	0	0	0	0	4		0	1	0	0	0	0	0	0	0	3	4	1	1
539	>89	0	0	0	0	0	0	0	1	0	13			1	0	0	0	0	0	0	0	1	1		0
540	57	1	0	0	1	0	0	0	1	0	7			1	0	0	0	0	0	0	0	1	1		0
541	58	1	0	0	0	0	0	1	0	1	2		0	0	0	0	0	0	0	0	0	2	2		0
542	87	0	0	0	1	0	0	0	1	0	23		1	0	0	0	0	0	0	0	0	2	1		0
543	>89	0	0	0	0	0	0	0	1	0	7		1	0	0	0	0	0	0	0	0	1	1		0
544	51	1	0	0	0	0	1	0	1	0	3	0	1	1	1	0	0	0	0	0	0	2	1		0
545	46	0	0	0	1	0	0	0	0	0	3		1	1	0	0	0	0	0	0	0	2	4	1	1
546	73	1	0	0	1	1	1	1	1	0	2	4	1	0	1	0	0	0	0	0	0	2	1		0
547	51	1	0	0			1		1		3	2	1	0	1	0	0	0	0	0	0	2	1		0
548	88	1	0	0	1	0	0	1	0	0	9		0	1	0	0	0	0	0	0	0	2	4	1	1
549	73	1	0	0	1	1	1	1	1	0	9	4	1	0	1	0	0	0	0	0	0	2	1		0
550	>89	0	0	0	0	0	0	0	1	0	12	4	1	0	1	0	0	0	0	0	0	1	1		0
551	85	0	0	0	1	0	0	0	0	0	12	6	1	0	1	0	0	0	0	0	0	2	4	1	1
552	47	1	0	0	0	0	0	0	0	1	4		0	0	0	0	0	0	0	0	0	2	3		0
553	67	1	0	1	1	1	1	1	0	0	0		0	0	0	0	0	0	0	0	0	2	4	1	1
554	65	0	0	0	1	1	1	1	0	0	8		0	0	0	0	0	0	0	0	0	2	4	1	1
555	57	1	0	0	0	1	0	0	0	0	4			1	0	0	0	1	0	0	0	2	4	1	1
556	>89	0	0	0	1	0	0	0	0	0	17		1	1	0	0	0	0	0	0	0	2	4	1	1
557	>89	0	0	0	0	0	0	0	0	0	12	0	1	1	1	0	0	0	0	0	0	1	4	1	1
558	48	1	0	0	0	0	0	0	0	0	1		0	1	0	0	0	0	0	0	0	1	4	1	1
559	80	0	0	0	1	1	1	0	1	0	9			0	0	0	0	0	0	0	0	2	1		0
560	>89	1	0	0	1	0	0	0	0	0	5		0	1	0	0	0	0	0	0	0	1	2		0
561	64	1	0	0	1	0	0	0	0	1	6			0	0	0	0	0	0	0	0	3	2		0
562	67	0	3	1	1	0	0	0	0	0	16	3	1	1	1	0	0	0	0	0	0	2	4	1	1
563	87	0	0	0	1	1	0	0	1	0	14	2	1	0	1	0	0	0	0	0	0	2	1		0
564	>89	0	0	0	0	1	0	0	0	0	27	5	1	1	1	0	0	0	0	0	0	1	4	1	1
565	76	1	0	0	0	1	0	1	0	0	10	3		1	0	0	0	0	0	0	0	2	1		0
566	80	1	0	0	1	1	0	0	1	0	19	4		1	0	0	0	0	0	0	0	2	1		0
567	75	1	0	0	1	0	0	1	0	0	9		1	0	0	0	0	0	0	0	0	1	2		0
568	79	0	0	0	1	0	0	0	1	0	28	6	1	0	0	0	0	0	0	0	0	2	1		0
569	88	0	0	0	1	1	0	0	0	0	14			1	0	0	0	0	0	0	0	1	4	1	1
570	>89	0	3	0	1	1	0	0	0	0	29	4	1	1	1	0	0	0	0	0	0	3	1		0
571	82	0	0	0	1	1	0	1	0	0	14	5	0	1	0	0	0	0	0	0	0	2	4	1	1
572	82	0	0	0	1	0	0	0	0	0	24		0	0	0	0	0	0	0	0	0	3	2		0
573	81	1	1	0	1	1	0	0	1	0	14		0	0	0	0	0	0	0	0	0	1	1		0
574	85	0	1	0	1	1	1	0	1	0	36		1	0	0	0	0	0	0	0	0	1	1		0
575	67	0	0	0	0	0	0	0	0	0	11		1	0	0	0	0	0	0	0	0	1	4	1	1
576	81	0	3	1	1	0	1	0	0	0	1	2	0	0	0	0	0	0	0	0	0	1	4	1	1
577	60	1	0	0	1	1	1	1	0	1	1	0	0	0	0	0	0	0	0	0	0	2	3		0
578	77	1	0	0	0	0	0	0	1	1	20	3	1	0	1	0	0	0	0	0	0	1	1		0
579	>89	0	0	0	1	0	0	0	1	0	15	3	1	1	0	0	0	0	0	0	0	1	1		0
580	80	0	0	0	1	1	0	1	0	0	21	4	1	1	0	0	0	0	0	0	0	2	4	1	1
581	43	1	1	0	1	1	1	1	1	1	18			0	0	0	0	0	0	0	0	2	1		0
582	>89	1	0	0	0	1	0	0	1	0	12		0	0	0	0	0	0	0	0	0	2	1		0
583	>89	0	4	2	1	1	0	1	1	0	14	4	1	1	1	0	0	0	0	0	0	1	1		0
584	48	1	0	0	1	0	0	0	0	0	15	4	1	1	1	0	0	0	0	0	0	2	5		0	1
585	66	1	1	0	1	1	0	0	0	1			0	0	0	0	0	0	0	0	0	1	4	1	1
586	47	0	0	0	1	0	0	0	0	1	0		0	0	0	0	0	0	0	0	0	3	4	1	1
587	60	1	0	0	1	1	0	0	0	0	17	0	1	1	0	0	0	0	0	0	0	2	5		0	1
588	74	1	0	0	1	1	0	1	1	0	6			1	0	0	0	0	0	0	0	1	1		0
589	66	0	0	0	0	0	0	0	0	0	0		0	0	0	0	0	0	0	0	0	2	4	1	1
590	79	0	0	0	0	1	0	0	1	0	13	4	1	1	1	0	0	0	0	0	0	2	4	3	0
591	87	0	0	0	1	1	1	0	1	0		6	0	0	0	0	0	1	0	0	0	2	1		0
592	88	0	0	0	1	1	0	1	0	0	25		1	0	0	0	0	0	0	0	1	2	4	2	0
593	>89	0	0	0	1	0	0	0	1	0	14		1	0	0	0	0	0	0	0	0	1	1		0
594	89	0	0	0	1	1	0	0	1	0	33	5	1	1	1	0	0	0	0	0	0	2	1		0
595	58	0	0	0	1	0	0	0	0	0	24	4	1	1	1	0	0	0	0	0	0	1	4	1	1
596	77	0	0	0	1	0	0	0	0	0	26	6	1	1	0	0	0	0	0	0	0	1	1		0
597	76	0	0	0	1	1	1	0	0	0			0	0	0	0	0	0	0	0	0	1	4	1	1
598	84	1	0	0	1	1	1	1	0	0	5		0	0	0	0	0	0	0	0	0	1	4	3	0
599	58	1	3	0	0	0	0	0	0	0				0	0	0	0	0	0	0	0	2	4	1	1
600	67	0	0	0	0	0	0	0	0	0	4		0	0	0	0	0	1	0	0	0	3	5		0	5
601	58	0	1	2	0	0	0	0	0	0	10			0	0	0	0	0	0	0	0	1	2		0
602	68	1	0	0	1	1	1	0	0	0	5		0	0	0	0	0	0	0	0	0	2	3		0
603	62	0	4	2	1	0	0	0	0	0	25	5	1	1	1	0	0	0	0	0	0	2	4	1	1
604	54	1	0	0	1	0	0	0	0	0	5		1	1	0	0	0	0	0	0	0	2	4	1	1
605	77	0	0	0	1	1	1	1	1	0	2		0	0	0	0	0	0	0	0	0	2	1		0
606	65	1	1	0			1			0	0			0	0	0	0	0	0	0	0	2	4	1	1
607	71	0	0	0	0	1	0	1	0	0	33	4	1	1	1	0	0	0	0	0	0	2	4	1	1
608	>89	0	0	0	1	1	1	0	0	0	4		0	0	0	0	0	0	0	0	0	1	3		0
609	74	0	0	0	0	1	0	0	0	0	1		0	0	0	0	0	0	0	0	0	2	3		0
610	63	0	0	0	1	0	0	0	0	0			0	0	0	0	0	0	0	0	0	2	4	1	1
611	80	1	0	0	1		1	1		0	27		1	0	0	0	0	0	0	0	0	1	2		0
612	78	0	0	0	1	1	1	0	0	0	17			0	0	0	0	0	1	0	0	1	4	1	1
613	62	0	0	0	0	0	0	0	0	1	4		0	1	0	0	0	0	0	0	0	1	3		0
614	85	0	0	0	1	1	0	1	1	0	9			0	0	0	0	0	0	0	0	2	1		0
615	>89	1	4	0	1	0	0	0	0	0	22	4	1	0	1	0	0	0	0	0	1	2	2		0
616	72	0	0	0	1	1	1	0	0	0	15	4	1	1	1	0	0	0	0	0	0	1	4	1	1
617	76	1	0	0	1	1	0	1	0	0	14	3	1	0	1	0	0	0	0	0	0	1	2		0
618	53	1	0	0	1	0	0	0	0	1	20		1	0	0	0	0	0	0	0	0	2	2		0
619	57	1	0	0	1	1	1	0	0	0	21	4	1	1	0	0	0	0	0	0	0	2	2		0
620	>89	1	0	0	1	1	0	0	1	0	2		0	0	0	0	0	0	0	0	0	2	1		0
621	49	1	0	0	0	0	1	0	0	1	12		0	0	0	0	0	0	0	0	0	1	3		0
622	69	1	0	0	1	1	1	1	0	1	9	6		0	0	0	0	0	0	0	0	1	1		0
623	77	0	0	0	1	1			1	0	9		0	0	0	0	0	0	0	0	1	1	1		0
624	89	0	0	0	0	0	0	0	1	0	1		0	0	0	0	0	0	0	0	0	1	1		0
625	74	1	0	0	0	0	0	0	1	1			0	0	0	0	0	0	0	0	0	2	4	1	1
626	>89	1	0	0	1	0	0	1	1	0	22	5	1	0	0	0	0	0	0	0	0	3	1		0
627	64	1	0	0	1	0	0	0	1	0	4		0	0	0	0	0	0	0	0	0	1	1		0
628	71	1	0	0	0	0	1	0	0	0	19		0	1	0	0	0	0	0	0	0	2	2		0
629	67	0	0	0	1	0	1	0	0	0	18			0	0	0	0	0	0	0	0	1	1		0
630	67	1	0	0	1	1	1	1	0	0	11	6	1	1	1	0	0	0	0	0	0	2	4	1	1
631	76	0	0	0	0	0	0	0	1	0	19	4	1	1	1	0	0	0	0	0	0	1	1		0
632	75	0	0	0	1	0	0	0	0	0	17	4	1	1	1	0	0	0	0	0	0	1	5		0	2
633	77	0	0	0	1	1	1			0	12		0	1	0	0	0	0	0	0	0	2	4	1	1
634	70	1	0	0	1	0	1	0	0	0	19	3	1	1	1	0	0	0	0	0	0	1	4	1	1
635	82	1	0	0						0	26			1	0	0	0	0	0	0	0	3	4	1	1
636	71	1	0	0	1	1	0	0	0	1	1		0	0	0	0	0	0	0	0	0	2	2		0
637	84	1	0	0	1	0	0	0	1	0	22		1	1	0	0	0	0	0	0	0	2	1		0
638	>89	0	0	0	1	0	0	0	1	0	25	5	1	0	0	0	0	0	0	0	0	2	1		0
639	63	1	0	0	1	1	1	0	0	0	7			0	0	0	0	0	0	0	0	2	2		0
640	86	1	0	0	1	0	1	0	1	0	19	2	1	0	1	0	0	0	0	0	0	1	1		0
641	89	0	0	0	1	0	0	0	1	0	1		0	0	0	0	0	0	0	0	0	1	1		0
642	81	1	0	0	0	0	0	0	1	0	8	6	0	0	0	0	0	0	0	0	0	1	1		0
643	>89	1	0	0	1	0	0	0	0	0	17	6		0	0	0	0	0	0	0	0	2	2		0
644	83	1	0	0	1	0	1	1	0	0	21	3	1	0	1	0	0	0	0	0	0	2	1		0
645	29	1	0	0	0	1	0	0	0	0	11			1	0	0	0	0	0	0	0	1	5		0	5
646	47	1	4	2	1	0	0	0	0	0	22	2	1	1	1	0	0	0	0	0	0	1	4	1	1
647	60	1	0	0	1	1	1	0	0	1	6		0	0	0	0	0	0	0	0	0	2	3		0
648	85	1	0	0	1	1		1		0	24		0	0	0	0	0	0	0	0	0	3	5		0	0
649	68	1	0	0		1				0	9			0	0	0	0	0	0	0	0	1	4	1	1
650	73	1	0	0	1	1	0	1	0	0	0		1	0	0	0	0	0	0	0	0	1	2		0
651	82	0	0	2	1	1	1	1	0	0	6	2	1	1	1	0	0	0	0	0	0	1	4	1	1
652	60	0	0	0	0	0	0	0	0	1	2		0	1	0	0	0	0	0	0	0	1	4	1	1
653	49	1	3	1	0	0	0	0	0	0	4		0	0	0	0	0	0	0	0	0	2	2		0
654	82	0	0	0	0	0	1	0	0	0	0		0	0	0	0	0	0	0	0	0	1	2		0
655	74	0	0	0	1	1	0	0	1	1	4		0	0	0	0	0	0	0	0	0	2	1		0
656	>89	0	0	0	1	1	0	0	0	0	1		0	0	0	0	0	0	0	0	0	1	4	1	1
657	58	1	1	0	0	0	0	0	0	0	24	6		1	0	0	0	0	0	0	0	2	1		0
658	77	1	0	0	1	0	0	0	0	0	1		0	0	0	0	0	0	1	0	0	1	4	1	1
659	81	1	0	0	1	1	1	1	1	0	2		0	0	0	0	0	0	0	0	0	3	1		0
660	81	0	4	2	1	1	1	0	0	0	11			0	0	0	0	0	0	0	0	1	2		0
661	74	0	0	0	1	1				0	1			0	0	0	0	0	0	0	0	3	4	1	1
662	60	1	0	0	1	1	1			0	1			0	0	0	0	0	0	0	0	2	5		0	1
663	53	0	0	0	1	0	0	0	0	0	4			0	0	0	0	0	0	0	0	2	4	1	1
664	59	0	3	1	1	1	0	1	0	0	22		0	1	0	0	0	0	0	0	0	2	4	1	1
665	64	1	1	0	1	0	0	0	0	1	22	5	1	1	1	0	0	0	0	0	1	2	4	1	1
666	65	1	0	0	0	0	0	0	0	0	17	4	1	1	1	0	0	0	0	0	0	2	4	1	1
667	68	1	1	0	1					0	19			0	0	0	0	0	0	0	0	2	1		0
668	71	1	0	0	1	1	1			0	3		0	0	0	0	0	0	0	0	0	1	4	1	1
669	29	0	0	0	0	0	0	0	0	0	1			0	0	0	0	0	0	0	0	2	4	1	1
670	>89	1	0	0	0	0	0	1	1	0	17	4	1	0	1	0	0	0	0	0	1	1	1		0
671	65	1	0	0		1	1			1			1	0	0	0	0	0	0	0	0	1	1		0
672	66	0	1	0	1	0	1	0	0	0	22		0	1	0	0	0	0	0	0	0	1	4	1	1
673	88	0	0	0	1	1			1	0	6		0	1	0	0	0	0	0	0	0	1	1		0
674	57	1	0	0	0	1	0	0	0	1	4		0	0	0	0	0	0	1	0	0	2	2		0
675	67	0	0	0	0	0	0	0	0	0	2		0	0	0	0	0	0	0	0	0	1	4	1	1
676	73	0	0	0	1	0	0	0	0	0	0			0	0	0	0	0	0	0	0	2	4	1	1
677	85	0	0	0	0	0	0	0	0	1	3			1	0	0	0	0	0	0	0	2	2		0
678	83	1	0	0	1	1	0	1	0	0	3		0	0	0	0	0	0	0	0	0	2	4	3	0
679	81	0	0	0	1	1	0	0	1	0	1		0	0	0	0	0	0	0	0	0	3	1		0
680	60	1	0	0	1	1	0	0	0	0				0	0	0	0	0	0	0	0	3	4	1	1
681	55	1	1	0	1	0	0	0	0	1	0		0	0	0	0	0	0	0	0	0	1	4	1	1
682	62	0	1	0	1	1	0	1	0	0	19		1	0	0	0	0	0	0	0	0	2	4	1	1
683	73	1	0	0	1	1	1	1	1	0	23			0	0	0	0	0	0	0	0	1	1		0
684	78	1	1	0	1	1	0	0	0	0	12	0	1	1	1	0	0	0	0	0	0	2	4	1	1
685	51	1	0	0	1	0	0	0	0	1	21	2	1	1	1	0	0	0	0	0	0	2	4	1	1
686	79	1	0	0	1	1	0	1	1	0	8	2	1	0	1	0	0	0	0	0	0	2	1		0
687	63	1	3	0	1	1	0	0	0	0	6			1	0	0	0	0	0	0	0	2	3		0
688	70	1	0	0	1	0	0	1	0	0				0	0	0	0	0	0	0	0	2	1		0
689	73	1	0	0	0	0	0	0	0	0				0	0	0	0	0	0	0	0	3	3		0
690	88	1	0	0	1	1	0	1	1	0	2			0	0	0	0	0	0	0	0	2	1		0
691	66	0	0	0	1	1	0	1	0	0	25	5	1	1	1	0	0	0	0	0	0	2	4	1	1
692	77	0	0	0	1	1	1	0	0	0	10	1	1	1	1	0	0	0	0	0	0	1	2		0
693	75	0	0	0	1	1	0	0	1	0	20	5	1	0	1	0	0	0	0	0	0	1	1		0
694	26	0	2	0	0	0	0	0	0	0	17	0	1	0	1	0	0	0	0	0	0	2	5		0	5
695	61	1	0	0	1	0	1	0	0	0	2	0	0	1	0	0	0	0	0	0	0	2	4	1	1
696	78	0	0	0	1	1	1	0	1	0	24		1	0	0	0	0	0	0	0	0	2	1		0
697	89	0	0	0	1	1	0	0	1	0	12		1	0	0	0	0	0	0	0	0	2	1		0
698	24	1	0	0	0	1	0	0	0	0	2			1	0	0	0	0	0	0	0	1	5		0	3
699	83	1	0	0	0	0	0	0	0	0	2			1	0	0	0	0	0	0	0	2	4	1	1
700	64	1	0	0	1	1					16			1	0	0	0	0	0	0	0	1	4	3	0
701	85	0	0	0	1	1	0	0	1	0	21	5	1	1	1	0	0	0	0	0	0	3	1		0
702	82	1	0	0	1	1	0	1	1	0	22	3	1	0	1	0	0	0	0	0	0	1	1		0
703	63	1	0	0	1	1	1	0	0	0				0	0	0	0	0	0	0	0	3	4	1	1
704	72	1	1	0	1	1			1		3			0	0	0	0	0	0	0	0	3	1		0
705	72	1	0	0	1	1	0	1	0	0	5			0	0	0	0	0	0	0	0	2	2		0
706	48	1	0	0	0	0	0	0	0	1	6	0	1	1	1	0	0	0	0	0	0	2	2		0
707	82	0	0	0	1	0	0	0	0	0	2		0	0	0	0	0	0	1	0	0	2	2		0
708	54	0	0	0	0	0	0	0	0	1	3		1	0	0	0	0	0	0	0	0	1	2		0
709	74	1	0	0	1	1	1	0	0	0	9	6		0	0	0	0	0	0	0	0	1	1		0
710	81	1	0	0	1	1	0	0	0	0	2		0	0	0	0	0	0	0	0	0	2	3		0
711	69	1	0	0	1	1	0	0	0	0				0	0	0	0	0	0	0	0	3	2		0
712	>89	0	0	0	0	0	0	0	1	0	21		1	0	0	0	0	0	0	0	0	2	1		0
713	86	1	0	0	1	0	0	0	1	0	4		0	0	0	0	0	0	0	0	0	1	1		0
714	76	1	0	2	1	1	0	0	0	1	11		1	0	0	0	0	0	0	0	0	1	4	1	1
715	81	0	0	0	1	1	1	0	1	0	8	2	1	0	1	0	0	0	0	0	0	2	1		0
716	88	0	3	0	1	1	0	0	1	0	25	4	1	1	1	0	0	0	0	0	0	2	1		0
717	77	0	0	0	1	1	1	1	1	0	3	4	1	0	1	0	0	0	0	0	0	1	1		0
718																0	0	0	0	0	0	2	4	1	1
719	62	0	0	0	1	0	0	0	0	1	23	5	1	1	1	0	0	0	0	0	0	3	2		0
720	76	0	0	0	1	1	1	0	0	0	12		0	0	0	0	0	0	0	0	0	1	4	1	1
721	34	1	0	0	0	0	0	0	0	1	3		0	0	0	0	0	0	0	0	0	2	4	1	1
722	76	0	0	0							5	4	1		1	0	0	0	0	0	0	2	4	1	1
723	79	1	0	0	1	1	0	0	0	0	3		0	0	0	0	0	0	0	0	0	1	3		0
724	88	1	0	0	1	0	0	1	1	0				0	0	0	0	0	0	0	0	1	1		0
725	73	1	0	0	1	1	0	1	1	0	25	3	1	0	1	0	0	0	0	0	0	2	1		0
726	81	0	0	0	1	1	0	1	0	0	1		0	1	0	0	0	0	0	0	0	3	4	1	1
727	79	0	0	0	0	0	0	0	1	0	33	5	1	0	0	0	0	0	0	0	0	2	1		0
728	80	0	0	0	1	1	1	0	0	0	1	3	1	0	1	0	0	0	0	0	0	2	1		0
729	61	1	4	2	1	1	0	0	0	1	15	4	1	1	1	0	0	0	0	0	0	1	2		0
730	76	0	0	0	1					0	28	3	1	0	1	0	0	0	0	0	0	2	1		0
731	64	1	0	0	1	1	0	1	0	1	16	5	1	1	1	0	0	0	0	0	0	2	4	1	1
732	>89	1	0	0	1	1	0	1	0	0	4		0	1	0	0	0	0	0	0	0	3	4	1	1
733	75	0	0	0	1	1	1	1	0	0	17		0	1	0	0	0	0	0	0	0	2	2		0
734	85	0	0	0	1	1	1	0	0	0	3		0	0	0	0	0	0	0	0	0	1	4	1	1
735	27	0	0	0	0	0	0	0	0	0	2		0	0	0	0	0	0	0	0	0	1	4	1	1
736	77	0	0	0	1	1	1	0	0	0	29		0	0	0	0	0	0	0	0	0	2	1		0
737	62	1	0	0	0	0	0	0	1	0	18	4	1	1	1	0	0	0	0	0	0	2	1		0
738	59	1	0	2	0	0	0	0	0	1	17	3	1	0	1	0	0	0	0	0	0	1	2		0
739	89	1	0	0	1	0	0	0	1	0	8		0	1	0	0	0	0	0	0	0	3	1		0
740	>89	0	0	0	1	1	0	0	0	0	6		1	1	0	0	0	0	0	0	0	3	1		0
741	59	0	0	0	0	0	0	0	0	0	0		0	1	0	0	0	0	0	0	0	1	5		0	1
742	82	1	1	0	1	1	0	1	0	0	26	5	1	0	1	0	0	0	0	0	0	2	1		0
743	76	1	0	0	1	0	0	0	0	0	21		0	1	0	0	0	0	0	0	0	2	4	1	1
744	83	0	0	0	0	0	0	0	1	1	23		0	0	0	0	0	0	0	0	0	3	1		0
745	66	0	0	0	1	1	1	1	0	0	10		1	0	0	0	0	0	0	0	0	3	4	1	1
746	84	1	0	0	1	0	0	1	1	0	7		0	0	0	0	0	0	0	0	0	2	1		0
747	71	1	0	0	1	0	1	0	1	0	5		0	0	0	0	0	0	0	0	0	1	1		0
748	88	0	0	0	0	0	0	0	0	0	26		1	0	0	0	0	0	0	0	0	2	4	2	0
749	84	0	0	0	1	0	0	0	0	0	9	5	1	1	0	0	0	0	0	0	0	1	4	2	0
750	48	1	0	0	0	0	0	0	0	1	14	4	1	0	1	0	0	0	0	0	0	1	2		0
751	56	1	0	0	1	0	0	0	0	1	14	1	1	1	1	0	0	0	0	0	0	1	4	2	0
752	73	0	0	0	1	0	0	0	1	0	2	4	1	0	1	0	0	0	0	0	0	1	1		0
753	64	1	3	1	0	0	0	0	0	0	19	2	1	0	1	0	0	0	0	0	0	1	1		0
754	82	1	0	0	1	0	1	1	1	0	3		1	1	0	0	0	0	0	0	1	1	1		0
755	77	1	1	0	1	1	1	1	0	0	19		0	0	0	0	0	0	0	0	0	1	1		0
756	58	1	3	1	1	0	0	0	1	1	21		1	0	0	0	0	0	0	0	0	2	1		0
757	85	0	0	0	1	0	0	1	0	0	10		0	0	0	0	0	0	0	0	0	1	4	1	1
758	38	1	0	0	1	0	1	0	0	0			0	0	0	1	0	0	0	0	0	1	4	1	1
759	79	0	0	0	1	1	0	0	1	0	12		0	0	0	0	0	0	0	0	0	2	1		0
760	64	1	0	0	1	1	1	0	0		11	4	1	0	1	0	0	0	0	0	0	1	2		0
761	70	1	0	0	1	1	0	0	0	1	6		0	0	0	0	0	0	0	0	0	1	3		0
762	>89	1	0	0	1	0	0	0	0	0	8		0	0	0	0	0	0	0	0	0	2	4	1	1
763	76	1	0	0	1	0	0	1	1	0	9		0	0	0	0	0	0	0	0	0	2	1		0
764	79	1	0	0	1	0	1	0	1	0	0		0	0	0	0	0	0	0	0	0	2	1		0
765	63	1	0	0	1	1	1	1	1	0	23		0	0	0	0	0	0	0	0	0	2	1		0
766	74	1	0	0	1	0	1	1	0	0	0		0	0	0	0	0	0	0	0	0	1	4	1	1
767	78	0	0	0	1	1	0	0	1	0	25		1	0	0	0	0	0	0	0	0	1	1		0
768	75	0	0	0	0	0	0	0	0	0	18		1	0	0	0	0	0	0	0	0	1	2		0
769	66	1	0	0	1	0	0	1	0	0	2		0	0	0	0	0	0	0	0	0	3	1		0
770	89	1	0	0	0	0	1	1	1	0	1		0	0	0	0	0	0	0	0	0	2	1		0
771	71	1	0	0	1	1	0	0	1	0	2		0	0	0	0	0	0	0	0	0	2	1		0
772																0	0	0	1	0	0	2	5		0	6
773	76	1	0	0	1	1	0	0	1	1	6		0	0	0	0	0	0	0	0	1	2	1		0
774	81	0	2	0	1	0	1	0	0	0	24	4		1	0	0	0	0	0	0	0	2	4	2	0
775	69	1	2	0										1	0	0	0	0	0	0	0	2	3		0
776	79	0	0	2	1	1	1	0	1	0	20	2	1	0	1	0	0	0	0	0	0	2	1		0
777	66	0	1	0	1	1				0	1			0	0	1	0	0	0	0	0	1	4	1	1
778	49	1	2	0						1	1			0	0	0	0	0	0	0	0	1	4	2	0
779	64	1	3	1	1	1	1			1				0	0	0	0	0	0	0	0	2	3		0
780	64	1	0	0	1	1	1			1	8			0	0	0	0	0	0	0	0	1	2		0
781	62	1	3	0	1	0	0	1	0	0	3		0	0	0	0	0	0	0	0	0	2	3		0
782	56	0	3	1	0	0	0	0	0	0	1		0	0	0	0	0	0	0	0	0	3	5		0	2
783	81	1	0	0	1	0	0	0	0	0	0		0	0	0	0	0	0	0	0	0	2	4	2	0
784	67	1	0	0	1	0	0	0	0	0	1			1	0	0	0	0	0	0	0	1	2		0
785	58	0	0	0	1	0	0	0	1	0				0	0	0	0	0	0	0	0	2	1		0
786	54	1	0	0	1	0	0	0	0	0	1			1	0	0	0	0	0	0	0	2	4	1	1
787	75	0	0	0	1	1	0	0	1	0	12		1	0	1	0	0	0	0	0	0	1	1		0
788	84	0	0	0	1	1	1	0	0	0	25	4	1	1	1	0	0	0	0	0	1	3	4	1	1
789	72	1	0	0	1	1	1	0	0	0	3		0	1	0	0	0	0	0	0	0	1	4	1	1
790	68	1	0	0	1	1	1	0	0	0	6	6	0	1	0	0	0	0	0	0	0	1	4	2	0
791	80	1	0	0	1	0	0	0	0		9			0	0	0	0	0	0	0	0	1	2		0
792	62	0	0	0	1	1	0	0	0	0	6		0	0	0	0	0	0	0	0	0	1	5		0	2
793	62	0	0	0	1	1	1	1	1	0	6	6		0	0	0	0	0	0	0	0	1	1		0
794	43	0	1	0	0	0	0	0	0	0				0	0	0	0	0	0	0	0	2	4	1	1
795	74	1	0	0	0	1	0	0	0	1	5		1	1	0	0	0	0	0	0	0	2	2		0
796	82	1	0	0	1	1	0	0	0	0	26	4	1	1	1	0	0	0	0	0	0	1	1		0
797	82	1	0	0	1	0	1	0	0	0				0	0	0	0	0	0	0	0	2	2		0
798	74	0	0	0	1	1	1	1	0	0	11			0	0	0	0	0	0	0	0	2	4	1	1
799	81	0	0	2	1	0	0	0	0	0	3	2	1	1	1	0	0	0	0	0	0	2	4	1	1
800	77	1	3	1										1	0	0	0	0	0	0	0	2	2		0
801	60	0	0	0	1	1	0	1	0	0	8			1	0	0	0	0	0	0	0	2	4	1	1
802	88	0	0	0	1	1			1	0	10		1	0	0	0	0	0	0	0	0	2	1		0
803	>89	0	4	2	1	0	0	0	1	0	27	6	1	0	1	0	0	0	0	0	0	2	1		0
804	79	0	0	0	1	1	0	0	1	0	18	3	1	0	1	0	0	0	0	0	0	2	1		0
805	65	0	0	0	0	0	0	0	0	1	14	4		0	1	0	0	0	0	0	0	1	2		0
806	35	0	0	0	0	0	0	0	0	1	35		1	1	1	0	0	0	0	0	0	2	4	1	1
807	80	1	0	0	0	0	1	0	0	1	10		0	0	0	0	0	0	0	0	0	3	4	3	0
808	61	0	0	0	1	1	1	0	0	0	1		0	0	0	0	0	0	0	0	0	2	4	1	1
809	63	1	3	1	0	0	0	0	0	0	20			0	0	0	0	0	0	0	0	1	4	1	1
810	71	0	0	0	1	1	0	0	1	0	0		0	0	0	0	0	0	0	0	0	2	1		0
811	63	1	0	0	1	1	1	1	1	0	19		1	0	0	0	0	0	0	0	0	1	1		0
812	>89	0	0	0	1	1	0	0	1	0	19		1	0	0	0	0	0	0	0	0	1	1		0
813	83	0	0	0	1	0	0	0	0	0			0	0	0	0	0	0	0	0	0	1	3		0
814	81	0	0	0	1	1	0	0	0	0	14		1	0	0	0	0	0	0	0	0	1	1		0
815	>89	0	0	0	1	0	0	0	0	0	9			0	0	0	0	0	0	0	0	2	2		0
816	68	0	4	2	1				1		4	0	1	1	1	0	0	0	0	0	0	1	1		0
817	61	0	0	0	1	1	0	0	0	1	14			0	0	0	0	0	0	0	0	1	2		0
818	71	0	4	2	1				1		2		1	1	0	0	0	0	0	0	0	2	1		0
819	79	1	0	0							3			0	0	0	0	0	0	0	0	2	1		0
820	47	1	0	0										1	0	0	0	0	0	0	0	2	5		0	1
821	77	0	4	2										0	0	0	0	0	0	0	0	1	1		0
822	57	1	1	0							5			0	0	0	0	0	0	0	0	1	3		0
823	68	1	0	0							3			0	0	0	0	0	0	0	0	2	2		0
824	47	1	0	0										0	0	0	0	0	0	0	0	1	5		0	5
825	60	0	4	2	1	1			1		27	6	1	0	1	0	0	0	0	0	0	2	1		0
826	86	0	0	0	1						13	6	1	1	1	0	0	0	0	0	0	1	4	2	0
827	>89	0	0	0	1			1			13		1	0	1	0	0	0	0	0	0	1	1		0
828	30	1	1	0	1	0	0	0	0	1	11		1	0	1	0	0	0	0	0	0	1	1		0
829	52	0	0	0	0	0	0	0	0	1	18	0	1	0	1	0	0	0	0	0	0	2	1		0
830	61	1	0	0	0	1	0	0	0	0	11		1	0	1	0	0	0	0	0	0	2	5		0	2
831	>89	0	0	0	1	1	0	1	1	0	28		1	1	1	0	0	0	0	0	0	1	1		0
832	63	1	0	0	1	1				0	14		1	0	1	0	0	0	0	0	0	1	4	1	1
833	82	1	0	0	1	1		1	1	1	16		0	0	0	0	0	0	0	0	0	1	4	3	0
834	64	0	3	0	1	1				1	24		1	0	1	0	0	0	0	0	0	2	2		0
835	>89	0	0	1	1	0	1	1	1	0	25		1	1	1	0	0	0	0	0	0	2	1		0
836	75	1	0	0	0		1	1	1	1	13		1	1	1	0	0	0	0	0	0	2	1		0
837	81	1	0	0	1	0	0	1	1	0	16		1	1	1	0	0	0	0	0	0	1	1		0
838	>89	0	0	0	1				1		26		1	0	1	0	0	0	0	0	0	1	1		0
839	66	1	0	0						0	21		1	1	1	0	0	0	0	0	0	2	2		0
840	76	0	0	0	1	1		1	1	0	23		1	0	1	0	0	0	0	0	0	1	1		0
841	66	0	0	0	1	1			1	0	25		1	0	1	0	0	0	0	0	1	1	1		0
842	82	0	3	1	1	1			1	0	16	3	1	0	1	0	0	0	0	0	0	2	1		0
843	87	0	0	0	1	1			1	0	20		1	0	1	0	0	0	0	0	0	1	1		0
844	75	0	4	1	1	1	1	1	1	0	17		1	0	1	0	0	0	0	0	0	2	1		0
845	71	0	4	2	1	1				0	12	1	1	0	1	0	0	0	0	0	0	1	1		0
846	74	1	0	0	1	0	0	1	0	0	17		1	0	1	0	0	0	0	0	0	2	2		0
847	53	0	0	0	1		1		1	0	16		1	1	1	0	0	0	0	0	0	1	1		0
848	58	0	4	2	1					0	7		1	1	1	0	0	0	0	0	1	1	4	1	1
849	75	0	0	0	1				1	0	14		1	0	1	0	0	0	0	0	0	1	1		0
850	81	1	0	0	1	1		1	1	0	12		1	0	1	0	0	0	0	0	0	2	1		0
851	>89	1	0	0	1				1	0	15	3	1	0	1	0	0	0	0	0	0	2	1		0
852	67	1	0	0	1					1	16		1	0	1	0	0	0	0	0	1	2	2		0
853	84	0	4	2	1	0	1	0	1	0	26		1	0	1	0	0	0	0	0	0	2	1		0
854	>89	0	0	0		1				0	17		1	1	1	0	0	0	0	0	0	2	4	1	1
855	81	0	0	0	1	1	1	1	1	0	25	6	1	0	1	0	0	0	0	0	0	2	1		0
856	67	1	3	1						0	7				1	0	0	1	0	0	0	1	5		0	1
857	81	0	0	0	1	1				0	6	1	1	1	1	0	0	0	0	0	0	1	1		0
858	78	1	0	0	1	1	1	1	1	0	15		1	0	1	0	0	0	0	0	0	1	1		0
859	56	0	4	2	0	0	0	0	0	1	3			0	0	0	0	0	0	0	0	3	5		0	2
860	63	1	4	1						1				0	0	0	0	0	0	0	0	2	2		0
861	80	1	4	1	1	1				1				1	0	0	0	0	0	0	0	2	1		0
862	73	0	0	0							16	5			0	0	0	0	0	0	0	3	5		0	2
863	37	1	4	1	1		1			0				0	0	0	0	0	0	0	0	3	4	1	1	CVA
864	61	0	0	0	1	1	1	1	1	0	23		1	0	1	0	0	0	0	0	0	1	1		0
865	75	1	0	0	1	0	0	0	0	1	18		1	0	1	0	0	0	0	0	0	2	1		0
866	49	1	0	0	1		1			1	7		1	1	1	0	0	0	0	0	0	1	2		0
867																0	0	0	0	0	0	1	1		0
868	75	1	0	0	1	1	1	1	1	1	29	6	1	1	1	0	0	0	0	0	0	2	1		0
869	74	1	0	0						1	6		1	0	1	0	0	0	0	0	0	2	1		0
870	42	0	0	0						0	6		1	1	1	0	0	0	0	0	0	1	4	1	1
871	>89	0	0	0	1	1				0	16		1	0	1	0	0	0	0	0	0	1	4	1	1
872	78	0	0	0	1		1			1	5	3	1	0	1	0	0	0	0	0	0	2	1		0
873	67	0	0	0						0	9		1	0	1	0	0	0	0	0	0	2	4	1	1
874	78	1	0	0	1	1			1	0	18		1	1	1	0	0	0	0	0	0	1	4	1	1
875	69	1	0	0						0	17	6	1	1	1	0	0	0	0	0	0	1	2		0
876	>89	0	0	0	1	1		1	1	0	24		1	0	1	0	0	0	0	0	0	2	1		0
877	41	0	0	2						1				1	0	0	0	0	0	0	0	3	5		0	3
878	78	1	4	2		1				0				0	0	0	0	0	0	0	0	1	3		0
879	67	0			1		1	1	1	0				0	0	0	0	0	0	0	0	2	1		0

## Sheet: ivcall
study	author	year	sweb	sno	cweb	cno	population
1	Choi	2015	2	574	5	571	All patients
2	Joux	2016	10	33	2	41	<55 cryptogenic only
3	Sajedi	2017	7	112	2	117	<55 cryptogenic only
4	Coutinho	2017	5	48	2	51	<60 cryptogenic only
5	Compagne	2018	11	432	2	441	All patients
6	Kim	2019	9	42	4	47	<60 cryptogenic only
7	Labeyrie	2020	9	457	7	459	All patients
8	Ospel	2020	4	272	1	275	ESUS only
9	Yu	2020	18	267	2	283	Cryptogenic only
10	Mac Grory	2021	4	876	3	877	All patients

## Sheet: ivccrypto
study	author	year	sweb	sno	cweb	cno	population
1	Joux	2016	10	33	2	41	<55 cryptogenic only
2	Sajedi	2017	7	112	2	117	<55 cryptogenic only
3	Coutinho	2017	5	48	2	51	<60 cryptogenic only
4	Kim	2019	9	42	4	47	<60 cryptogenic only
6	Labeyrie	2020	6	50	1	55	ESUS only
5	Ospel	2020	4	272	1	275	ESUS only
7	Yu	2020	18	267	2	283	Cryptogenic only
8	Mac Grory	2021	4	240	1	243	ESUS only

## Sheet: ivcyoungcrypto
study	author	year	sweb	sno	cweb	cno	population
1	Joux	2016	10	33	2	41	<55 cryptogenic only
2	Sajedi	2017	7	112	2	117	<55 cryptogenic only
3	Coutinho	2017	5	48	2	51	<60 cryptogenic only
4	Kim	2019	9	42	4	47	<60 cryptogenic only
5	Mac Grory	2021	3	63	1	65	<60 ESUS only

## Sheet: pooledprevalence
study	author	year	sweb	sno	cweb	cno	population
1	Joux	2016	10	33	2	41	<55 cryptogenic only
2	Sajedi	2017	7	112	2	117	<55 cryptogenic only
3	Coutinho	2017	5	48	2	51	<60 cryptogenic only
4	Kim	2019	9	42	4	47	<60 cryptogenic only
5	Mac Grory	2021	3	63	1	65	<60 ESUS only
